# Supplementary material for: Unsupervised machine learning using an imaging mass spectrometry dataset automatically reassembles grey and white matter
Source: Sci Rep. 2019 Sep 13;9:13213. doi: 10.1038/s41598-019-49819-1 (PMC6744563; doi:10.1038/s41598-019-49819-1)
Supplement: Supplementary file 2 — TableS1 [file 41598_2019_49819_MOESM2_ESM.xlsx]

## Sheet: Sheet1
	m/z 711.652	m/z 712.659	m/z 731.544	m/z 759.581	m/z 711.562	m/z 752.204	m/z 731.102	m/z 845.004	m/z 710.859	m/z 732.976	m/z 733.981	m/z 744.469	m/z 751.193	m/z 773.320	m/z 880.879	m/z 700.402	m/z 831.443	m/z 743.416	m/z 859.500	m/z 891.474	m/z 858.599	m/z 860.622	m/z 800.654	m/z 750.836	m/z 802.623	m/z 761.120	m/z 806.269	m/z 874.078	m/z 708.995	m/z 709.986	m/z 881.085	m/z 749.519	m/z 704.606	m/z 703.580	m/z 741.546	m/z 781.562	m/z 758.576	m/z 780.564	m/z 797.541	m/z 794.607	m/z 835.707	m/z 836.678	m/z 837.690	m/z 792.565	m/z 793.568	m/z 857.097	m/z 795.579	m/z 796.591	m/z 759.643
m/z 711.652	1	0.601	0.0268	0.0356	0.000738	4.68e-07	1.9e-05	1.23e-05	0.00257	0.00272	0.00194	0.000814	7.27e-05	2.12e-05	0.000177	0.000203	1.62e-05	2.34e-06	8.46e-06	1.94e-05	1.57e-07	2.96e-05	6.68e-05	0.000334	0.000253	7.47e-05	0.000102	3.13e-05	8.82e-05	0.000239	0.000154	5.39e-05	3.19e-05	0.000364	0.000509	9.39e-05	0.00142	0.00136	0.000261	1.72e-05	8.94e-06	4.04e-05	2.82e-05	0.000596	3.97e-05	2.44e-05	1.25e-05	0.000145	0.000226
m/z 712.659	0.601	1	0.0151	0.0199	0.000441	6.63e-08	7.95e-09	3.38e-06	0.000618	0.000482	0.00077	9.79e-05	8.08e-07	3.44e-05	2.3e-06	1.87e-05	1.57e-06	4.41e-05	3.48e-05	3.01e-06	1.15e-06	1.42e-06	1.45e-06	0.000405	0.000128	9.06e-05	0.000365	1.91e-06	1.62e-05	2.14e-06	3.52e-05	1.25e-05	6.26e-06	0.000174	0.000175	3.6e-05	0.000478	0.000507	6.94e-05	2.57e-06	2.43e-05	1.99e-06	4.13e-08	0.000316	5.27e-06	5.17e-05	6.01e-09	1.54e-05	6.9e-05
m/z 731.544	0.0268	0.0151	1	0.313	1.55e-06	0.000335	0.0002	6.66e-06	0.0121	0.00203	0.00258	0.00211	0.00217	0.00321	0.00219	2.36e-05	0.000117	4.74e-05	9.96e-05	0.000178	1.4e-05	2.87e-05	6.53e-06	0.000218	0.000169	2.05e-05	0.000586	2.49e-05	0.00176	0.00661	0.0117	1.19e-06	1.52e-05	0.000693	0.00147	8.17e-05	1.84e-07	9.97e-05	0.000107	0.000469	1.07e-05	9.73e-05	0.000186	0.000419	5.71e-06	0.000323	4.02e-06	3.26e-05	0.0494
m/z 759.581	0.0356	0.0199	0.313	1	2.83e-05	0.00226	0.00281	0.000347	0.0102	0.000934	0.00186	0.000837	0.00187	0.00292	0.00171	5.88e-11	0.000262	3.41e-06	9.57e-05	2.92e-05	0.00126	0.0021	1.92e-08	0.000314	0.000312	1.67e-05	0.000363	9.18e-05	0.00097	0.00465	0.00949	0.00281	0.00809	0.0432	0.0296	0.0144	0.0336	0.0353	0.0111	0.00176	0.000803	0.00405	0.0101	0.000861	0.00114	0.00013	0.00218	0.00528	0.00294
m/z 711.562	0.000738	0.000441	1.55e-06	2.83e-05	1	0.00327	0.00852	0.00539	0.000181	0.00136	0.000853	0.00213	0.000857	0.000383	0.0191	0.00472	7.54e-05	6.16e-06	1.26e-05	2.07e-06	1.65e-05	4.68e-07	4.16e-06	0.0157	0.0049	2.94e-05	1.59e-05	4.8e-05	8.64e-05	0.000237	0.000128	0.000134	0.000202	0.004	0.0185	0.000223	0.000161	0.00286	0.0043	0.0121	0.00861	0.00108	0.00781	5.79e-05	0.00123	1.72e-05	0.000668	0.00364	0.000129
m/z 752.204	4.68e-07	6.63e-08	0.000335	0.00226	0.00327	1	0.199	0.098	0.00127	0.000588	0.000709	0.0018	0.0161	0.0138	0.00552	0.00141	1.03e-07	5.57e-06	2.33e-05	1.26e-06	1.16e-05	5.83e-06	1.33e-06	2.51e-05	1.4e-06	0.000164	0.000812	0.000193	0.000336	0.000818	0.00133	5.84e-06	0.000158	0.00333	0.00205	0.000771	0.00268	0.00197	0.000389	6.13e-05	3.56e-05	5.81e-05	0.000959	0.000167	8.66e-06	4.26e-05	1.38e-05	0.00027	1.46e-05
m/z 731.102	1.9e-05	7.95e-09	0.0002	0.00281	0.00852	0.199	1	0.504	0.00421	0.00193	0.00184	0.00382	0.00244	0.0041	0.014	5.82e-08	2.64e-05	3.02e-09	2.01e-06	1.69e-06	2.73e-05	1.76e-06	2.02e-06	1.17e-05	3.68e-07	0.000257	0.00157	8.66e-05	0.00042	0.00242	0.00191	1.36e-05	0.00062	0.00857	0.0065	0.000885	0.00442	0.00383	0.00069	0.000431	0.000434	5.83e-05	0.00149	0.00027	6.23e-06	1.23e-05	8.61e-06	0.00102	5.06e-05
m/z 845.004	1.23e-05	3.38e-06	6.66e-06	0.000347	0.00539	0.098	0.504	1	0.0027	0.00103	0.00126	0.00266	0.00124	0.00174	0.0109	6.73e-06	2.04e-05	4.04e-07	5.69e-09	1.59e-06	1.3e-05	1.85e-08	2.09e-05	2.77e-05	3.92e-07	0.000191	0.00126	8.32e-05	0.000667	0.00208	0.00087	5.96e-07	6.84e-05	0.00173	0.00137	6.99e-05	0.000575	0.000561	2.4e-08	0.000165	6.09e-06	5.31e-06	7.74e-05	0.000383	2.46e-05	5.75e-05	2e-06	0.000567	3.04e-05
m/z 710.859	0.00257	0.000618	0.0121	0.0102	0.000181	0.00127	0.00421	0.0027	1	0.508	0.292	0.488	0.0216	0.0427	0.0497	0.00132	0.00103	0.00063	0.000482	3.89e-05	8.99e-07	1.38e-05	5.51e-05	0.0031	0.00296	0.00149	0.0161	7.88e-05	0.000681	0.0449	0.0226	0.000512	5e-06	1.59e-05	0.0538	0.00143	0.0149	0.000574	0.00319	0.000675	0.000871	0.000231	1.39e-05	0.0242	0.002	0.00138	7.09e-05	0.0012	0.0133
m/z 732.976	0.00272	0.000482	0.00203	0.000934	0.00136	0.000588	0.00193	0.00103	0.508	1	0.444	0.182	0.00825	0.0248	0.0326	0.000806	0.00153	0.00426	0.00492	0.0017	0.000388	0.000715	0.000319	0.00134	0.00166	0.00055	0.00165	6.01e-05	0.000195	0.0403	0.00193	0.0002	0.000688	0.000139	0.0253	0.000273	0.0136	0.00215	0.00293	0.000384	0.00179	0.000126	0.000175	0.00684	0.00169	0.000336	0.000398	0.00141	0.00584
m/z 733.981	0.00194	0.00077	0.00258	0.00186	0.000853	0.000709	0.00184	0.00126	0.292	0.444	1	0.081	0.00585	0.016	0.0209	0.000264	0.000268	0.000741	0.000861	0.000169	1.27e-05	0.000192	3.39e-05	0.000182	8.07e-05	0.000158	0.0059	0.000447	0.000589	0.0438	0.00747	6e-05	0.000274	5.38e-05	0.0178	5.71e-07	0.00752	0.000702	0.00282	3.2e-05	0.00118	3.46e-06	3.01e-07	0.00297	0.000415	0.00025	5.66e-05	0.000731	0.00091
m/z 744.469	0.000814	9.79e-05	0.00211	0.000837	0.00213	0.0018	0.00382	0.00266	0.488	0.182	0.081	1	0.0363	0.0674	0.0407	0.0236	0.0056	0.000303	0.000374	0.000254	2.15e-05	0.000412	0.000165	0.00271	0.00499	6.1e-05	0.00222	0.000494	0.00246	0.00265	0.00348	0.000388	0.000366	0.00398	0.0257	0.00231	0.00825	0.00221	0.000234	0.000672	0.00793	2.69e-05	0.000883	0.0328	0.00301	0.00263	0.00115	0.000682	0.0185
m/z 751.193	7.27e-05	8.08e-07	0.00217	0.00187	0.000857	0.0161	0.00244	0.00124	0.0216	0.00825	0.00585	0.0363	1	0.283	0.0541	0.0573	0.000135	7.33e-06	2.51e-05	0.00207	7.37e-06	2.25e-06	0.00158	0.00487	0.00792	0.000745	0.00657	0.000295	2.3e-05	0.000992	0.000548	8.52e-05	0.00023	4.6e-06	0.00467	0.000135	0.00129	0.000184	0.000414	5.69e-05	0.00334	0.00171	1.84e-05	0.00222	0.000116	1.71e-05	1e-05	0.00536	0.000416
m/z 773.320	2.12e-05	3.44e-05	0.00321	0.00292	0.000383	0.0138	0.0041	0.00174	0.0427	0.0248	0.016	0.0674	0.283	1	0.0618	0.0471	0.00017	2.85e-06	6.68e-07	0.00204	7.47e-06	3.21e-05	7.7e-05	0.000216	0.000185	4.63e-05	0.00186	0.000137	0.000171	0.00219	0.00158	2.19e-05	0.000469	1.73e-06	0.00593	0.000269	0.00189	0.000446	0.00097	0.000121	0.0036	0.00128	0.000109	0.00305	9.3e-05	4.12e-06	5.21e-06	0.00324	0.000221
m/z 880.879	0.000177	2.3e-06	0.00219	0.00171	0.0191	0.00552	0.014	0.0109	0.0497	0.0326	0.0209	0.0407	0.0541	0.0618	1	0.0224	7.38e-05	2.53e-05	6.9e-05	0.000188	3.84e-05	2.18e-05	0.00709	0.0355	0.0303	5.83e-05	0.0018	0.000304	7.88e-06	1.21e-05	0.00215	4.86e-06	0.000207	0.000318	0.0113	0.000252	0.00152	0.000131	9.17e-05	0.0036	0.00177	0.000245	0.00075	0.00122	7.81e-05	1.75e-05	6.83e-06	0.0054	0.000306
m/z 700.402	0.000203	1.87e-05	2.36e-05	5.88e-11	0.00472	0.00141	5.82e-08	6.73e-06	0.00132	0.000806	0.000264	0.0236	0.0573	0.0471	0.0224	1	0.0392	0.116	0.107	0.0763	9.13e-09	3.16e-05	0.00045	0.0109	0.0138	0.000238	0.000664	1.71e-05	0.000546	0.00756	0.000458	0.0015	1.31e-05	1.65e-06	0.00181	2.74e-07	6.02e-05	4.9e-05	0.000636	0.000239	0.00401	0.00184	6.46e-05	0.00195	9.91e-06	4.86e-05	8.45e-09	0.0146	0.000445
m/z 831.443	1.62e-05	1.57e-06	0.000117	0.000262	7.54e-05	1.03e-07	2.64e-05	2.04e-05	0.00103	0.00153	0.000268	0.0056	0.000135	0.00017	7.38e-05	0.0392	1	0.368	0.343	0.205	2.28e-05	3.71e-08	4.15e-05	0.000147	0.000181	3.71e-08	0.000374	0.000151	3.47e-05	1.13e-06	0.000228	8.3e-05	0.000542	0.000109	0.000524	0.000361	0.000249	1.97e-05	6.78e-06	2.36e-07	0.000117	0.00014	1.39e-05	6.45e-05	1.5e-05	4.76e-07	2.77e-05	0.000184	0.0005
m/z 743.416	2.34e-06	4.41e-05	4.74e-05	3.41e-06	6.16e-06	5.57e-06	3.02e-09	4.04e-07	0.00063	0.00426	0.000741	0.000303	7.33e-06	2.85e-06	2.53e-05	0.116	0.368	1	0.903	0.547	5.5e-06	6.77e-05	3.89e-05	2.65e-06	1.33e-05	0.000264	0.000201	0.000858	6.21e-06	0.00123	0.000967	4.89e-06	5.29e-05	2.09e-08	1.05e-05	7.71e-06	0.000108	1.07e-05	0.000128	0.000133	3.37e-05	1.73e-06	4.46e-06	0.000173	5.89e-07	8.04e-05	7.07e-07	2.18e-06	6.88e-06
m/z 859.500	8.46e-06	3.48e-05	9.96e-05	9.57e-05	1.26e-05	2.33e-05	2.01e-06	5.69e-09	0.000482	0.00492	0.000861	0.000374	2.51e-05	6.68e-07	6.9e-05	0.107	0.343	0.903	1	0.513	8.5e-05	0.000586	5.82e-05	4.57e-06	2.59e-05	0.000339	0.000367	0.000942	4.51e-06	0.00111	0.00145	3.66e-05	4.27e-05	3.88e-05	1.5e-06	3e-05	9.59e-05	0.000693	1.32e-06	0.000125	1.77e-05	9.56e-08	1.08e-05	1.94e-05	0.00031	0.000105	1.67e-07	0.000232	2.79e-05
m/z 891.474	1.94e-05	3.01e-06	0.000178	2.92e-05	2.07e-06	1.26e-06	1.69e-06	1.59e-06	3.89e-05	0.0017	0.000169	0.000254	0.00207	0.00204	0.000188	0.0763	0.205	0.547	0.513	1	3.8e-05	5.71e-05	0.000118	2.41e-05	5.86e-05	0.000489	0.000682	0.00074	3.52e-07	0.000544	0.00131	1.05e-08	8.92e-05	1.1e-05	0.000153	5.19e-07	1.19e-05	5.09e-05	5.25e-06	4.44e-05	9.02e-06	6.99e-06	1.6e-05	0.000231	2.39e-08	0.000117	1.02e-05	0.000806	2.1e-05
m/z 858.599	1.57e-07	1.15e-06	1.4e-05	0.00126	1.65e-05	1.16e-05	2.73e-05	1.3e-05	8.99e-07	0.000388	1.27e-05	2.15e-05	7.37e-06	7.47e-06	3.84e-05	9.13e-09	2.28e-05	5.5e-06	8.5e-05	3.8e-05	1	0.0405	4.67e-07	4.21e-05	2.11e-06	2.23e-05	8.9e-05	1.63e-05	7.92e-07	9.24e-05	3.57e-05	0.00734	7.37e-06	0.000353	5.31e-05	0.000262	0.00659	0.0109	0.025	1.12e-05	5.68e-05	0.000225	0.000274	0.00417	0.0021	1e-05	6.43e-06	0.000627	0.000527
m/z 860.622	2.96e-05	1.42e-06	2.87e-05	0.0021	4.68e-07	5.83e-06	1.76e-06	1.85e-08	1.38e-05	0.000715	0.000192	0.000412	2.25e-06	3.21e-05	2.18e-05	3.16e-05	3.71e-08	6.77e-05	0.000586	5.71e-05	0.0405	1	5.39e-05	7.35e-05	4.51e-05	6.11e-05	0.000562	3.95e-06	5.07e-07	0.000105	0.000412	0.0103	0.000965	0.00488	0.00293	0.00409	0.0086	0.0149	0.00572	0.00167	0.00243	0.00615	0.0185	0.00391	0.00544	0.000101	0.00241	0.00703	0.000942
m/z 800.654	6.68e-05	1.45e-06	6.53e-06	1.92e-08	4.16e-06	1.33e-06	2.02e-06	2.09e-05	5.51e-05	0.000319	3.39e-05	0.000165	0.00158	7.7e-05	0.00709	0.00045	4.15e-05	3.89e-05	5.82e-05	0.000118	4.67e-07	5.39e-05	1	0.0759	0.146	0.00118	0.00161	0.00775	0.00359	0.00508	0.0027	7.52e-05	0.000351	8.23e-06	4.45e-07	0.000789	0.000299	0.00037	0.000772	0.0136	3.62e-05	0.0116	0.00202	0.00131	0.00327	0.00854	8.45e-05	0.00482	0.0243
m/z 750.836	0.000334	0.000405	0.000218	0.000314	0.0157	2.51e-05	1.17e-05	2.77e-05	0.0031	0.00134	0.000182	0.00271	0.00487	0.000216	0.0355	0.0109	0.000147	2.65e-06	4.57e-06	2.41e-05	4.21e-05	7.35e-05	0.0759	1	0.57	2.52e-05	7.23e-06	1.64e-05	9.78e-07	0.000199	0.0002	0.000236	3.56e-05	5.53e-05	0.00157	0.000115	0.000533	4.07e-06	0.000808	0.000802	0.000794	0.000446	0.000126	0.00105	7.14e-05	1.2e-05	2.64e-06	0.0035	0.000689
m/z 802.623	0.000253	0.000128	0.000169	0.000312	0.0049	1.4e-06	3.68e-07	3.92e-07	0.00296	0.00166	8.07e-05	0.00499	0.00792	0.000185	0.0303	0.0138	0.000181	1.33e-05	2.59e-05	5.86e-05	2.11e-06	4.51e-05	0.146	0.57	1	0.000204	0.000782	0.000128	0.000372	0.00167	0.000674	0.000574	4.09e-06	8.22e-05	7.3e-05	3.57e-06	0.000464	8.92e-06	0.000417	5.25e-05	0.000515	0.00069	5.09e-06	0.00133	1.27e-06	0.000105	2.38e-05	0.0033	0.000529
m/z 761.120	7.47e-05	9.06e-05	2.05e-05	1.67e-05	2.94e-05	0.000164	0.000257	0.000191	0.00149	0.00055	0.000158	6.1e-05	0.000745	4.63e-05	5.83e-05	0.000238	3.71e-08	0.000264	0.000339	0.000489	2.23e-05	6.11e-05	0.00118	2.52e-05	0.000204	1	0.0552	0.00595	0.00547	0.0117	0.00261	1.35e-09	2.22e-05	0.000382	0.000675	9.6e-05	0.000412	3.93e-05	0.000666	2.01e-05	4.28e-06	1.37e-05	2.37e-05	0.000458	1.67e-05	0.00258	3.19e-05	2.11e-05	0.000114
m/z 806.269	0.000102	0.000365	0.000586	0.000363	1.59e-05	0.000812	0.00157	0.00126	0.0161	0.00165	0.0059	0.00222	0.00657	0.00186	0.0018	0.000664	0.000374	0.000201	0.000367	0.000682	8.9e-05	0.000562	0.00161	7.23e-06	0.000782	0.0552	1	0.0138	0.008	0.0218	0.00293	5.6e-06	0.000168	0.00162	0.0049	0.00027	0.000778	4.63e-05	0.00138	0.000332	7.52e-05	0.000305	0.000484	0.000837	7.31e-05	0.00437	0.000312	9.02e-05	0.00201
m/z 874.078	3.13e-05	1.91e-06	2.49e-05	9.18e-05	4.8e-05	0.000193	8.66e-05	8.32e-05	7.88e-05	6.01e-05	0.000447	0.000494	0.000295	0.000137	0.000304	1.71e-05	0.000151	0.000858	0.000942	0.00074	1.63e-05	3.95e-06	0.00775	1.64e-05	0.000128	0.00595	0.0138	1	0.00582	0.00569	0.00371	3.74e-06	7.37e-05	0.000396	0.000181	0.000401	1.07e-06	0.000165	0.00054	0.000686	6.21e-05	0.000314	6.91e-05	0.000141	1.67e-05	0.0179	9.29e-05	3.5e-05	0.00271
m/z 708.995	8.82e-05	1.62e-05	0.00176	0.00097	8.64e-05	0.000336	0.00042	0.000667	0.000681	0.000195	0.000589	0.00246	2.3e-05	0.000171	7.88e-06	0.000546	3.47e-05	6.21e-06	4.51e-06	3.52e-07	7.92e-07	5.07e-07	0.00359	9.78e-07	0.000372	0.00547	0.008	0.00582	1	0.0662	0.0101	0.000126	9.08e-05	1.77e-05	5.28e-06	3.18e-06	0.0016	0.00099	0.00223	0.000411	3.91e-05	0.000146	3.06e-07	0.000125	6.24e-06	0.00717	0.000103	4.25e-06	0.00333
m/z 709.986	0.000239	2.14e-06	0.00661	0.00465	0.000237	0.000818	0.00242	0.00208	0.0449	0.0403	0.0438	0.00265	0.000992	0.00219	1.21e-05	0.00756	1.13e-06	0.00123	0.00111	0.000544	9.24e-05	0.000105	0.00508	0.000199	0.00167	0.0117	0.0218	0.00569	0.0662	1	0.0167	0.00155	0.000132	0.0019	0.00329	7.9e-05	0.00671	0.00158	0.00497	0.000274	6.99e-05	0.000117	6.57e-07	0.000238	1.96e-05	0.00712	6.84e-06	0.00269	0.0011
m/z 881.085	0.000154	3.52e-05	0.0117	0.00949	0.000128	0.00133	0.00191	0.00087	0.0226	0.00193	0.00747	0.00348	0.000548	0.00158	0.00215	0.000458	0.000228	0.000967	0.00145	0.00131	3.57e-05	0.000412	0.0027	0.0002	0.000674	0.00261	0.00293	0.00371	0.0101	0.0167	1	9.63e-05	0.000237	0.0013	0.00552	9.71e-05	0.000166	9.68e-06	0.00195	0.000714	0.000151	0.000186	0.000492	0.000826	0.000323	0.00525	0.000124	5.71e-05	0.00901
m/z 749.519	5.39e-05	1.25e-05	1.19e-06	0.00281	0.000134	5.84e-06	1.36e-05	5.96e-07	0.000512	0.0002	6e-05	0.000388	8.52e-05	2.19e-05	4.86e-06	0.0015	8.3e-05	4.89e-06	3.66e-05	1.05e-08	0.00734	0.0103	7.52e-05	0.000236	0.000574	1.35e-09	5.6e-06	3.74e-06	0.000126	0.00155	9.63e-05	1	0.00778	0.0182	0.011	0.0129	0.0198	0.0213	0.015	0.00651	0.0169	0.0237	0.0145	0.0013	0.00196	4.33e-05	0.00133	0.0102	0.00119
m/z 704.606	3.19e-05	6.26e-06	1.52e-05	0.00809	0.000202	0.000158	0.00062	6.84e-05	5e-06	0.000688	0.000274	0.000366	0.00023	0.000469	0.000207	1.31e-05	0.000542	5.29e-05	4.27e-05	8.92e-05	7.37e-06	0.000965	0.000351	3.56e-05	4.09e-06	2.22e-05	0.000168	7.37e-05	9.08e-05	0.000132	0.000237	0.00778	1	0.242	0.185	0.0721	0.0181	0.0349	0.00931	0.00521	0.0565	0.0413	0.0419	0.00157	0.000112	0.000159	0.0145	0.00533	0.00168
m/z 703.580	0.000364	0.000174	0.000693	0.0432	0.004	0.00333	0.00857	0.00173	1.59e-05	0.000139	5.38e-05	0.00398	4.6e-06	1.73e-06	0.000318	1.65e-06	0.000109	2.09e-08	3.88e-05	1.1e-05	0.000353	0.00488	8.23e-06	5.53e-05	8.22e-05	0.000382	0.00162	0.000396	1.77e-05	0.0019	0.0013	0.0182	0.242	1	0.664	0.101	0.141	0.169	0.0585	0.027	0.0425	0.079	0.181	0.00309	0.00329	3.33e-05	0.0623	0.0333	0.013
m/z 741.546	0.000509	0.000175	0.00147	0.0296	0.0185	0.00205	0.0065	0.00137	0.0538	0.0253	0.0178	0.0257	0.00467	0.00593	0.0113	0.00181	0.000524	1.05e-05	1.5e-06	0.000153	5.31e-05	0.00293	4.45e-07	0.00157	7.3e-05	0.000675	0.0049	0.000181	5.28e-06	0.00329	0.00552	0.011	0.185	0.664	1	0.0623	0.0613	0.112	0.046	0.034	0.0573	0.0608	0.148	0.000285	0.00334	1.06e-05	0.0451	0.0284	0.00235
m/z 781.562	9.39e-05	3.6e-05	8.17e-05	0.0144	0.000223	0.000771	0.000885	6.99e-05	0.00143	0.000273	5.71e-07	0.00231	0.000135	0.000269	0.000252	2.74e-07	0.000361	7.71e-06	3e-05	5.19e-07	0.000262	0.00409	0.000789	0.000115	3.57e-06	9.6e-05	0.00027	0.000401	3.18e-06	7.9e-05	9.71e-05	0.0129	0.0721	0.101	0.0623	1	0.0438	0.0748	0.0207	0.0195	0.0759	0.0472	0.0421	0.00669	0.000951	0.00018	0.00745	0.0101	0.0059
m/z 758.576	0.00142	0.000478	1.84e-07	0.0336	0.000161	0.00268	0.00442	0.000575	0.0149	0.0136	0.00752	0.00825	0.00129	0.00189	0.00152	6.02e-05	0.000249	0.000108	9.59e-05	1.19e-05	0.00659	0.0086	0.000299	0.000533	0.000464	0.000412	0.000778	1.07e-06	0.0016	0.00671	0.000166	0.0198	0.0181	0.141	0.0613	0.0438	1	0.225	0.101	0.00495	0.0018	0.0149	0.0353	0.0203	0.00472	1.21e-05	0.0101	0.032	0.0144
m/z 780.564	0.00136	0.000507	9.97e-05	0.0353	0.00286	0.00197	0.00383	0.000561	0.000574	0.00215	0.000702	0.00221	0.000184	0.000446	0.000131	4.9e-05	1.97e-05	1.07e-05	0.000693	5.09e-05	0.0109	0.0149	0.00037	4.07e-06	8.92e-06	3.93e-05	4.63e-05	0.000165	0.00099	0.00158	9.68e-06	0.0213	0.0349	0.169	0.112	0.0748	0.225	1	0.127	0.00946	0.0371	0.0498	0.0742	0.0179	0.00559	0.000262	0.0125	0.0271	0.00251
m/z 797.541	0.000261	6.94e-05	0.000107	0.0111	0.0043	0.000389	0.00069	2.4e-08	0.00319	0.00293	0.00282	0.000234	0.000414	0.00097	9.17e-05	0.000636	6.78e-06	0.000128	1.32e-06	5.25e-06	0.025	0.00572	0.000772	0.000808	0.000417	0.000666	0.00138	0.00054	0.00223	0.00497	0.00195	0.015	0.00931	0.0585	0.046	0.0207	0.101	0.127	1	0.00382	0.00555	0.0072	0.02	0.00954	0.00186	0.000806	0.00243	0.00867	3.67e-05
m/z 794.607	1.72e-05	2.57e-06	0.000469	0.00176	0.0121	6.13e-05	0.000431	0.000165	0.000675	0.000384	3.2e-05	0.000672	5.69e-05	0.000121	0.0036	0.000239	2.36e-07	0.000133	0.000125	4.44e-05	1.12e-05	0.00167	0.0136	0.000802	5.25e-05	2.01e-05	0.000332	0.000686	0.000411	0.000274	0.000714	0.00651	0.00521	0.027	0.034	0.0195	0.00495	0.00946	0.00382	1	0.0982	0.0793	0.175	0.027	0.0365	0.00264	0.0167	0.0204	0.0158
m/z 835.707	8.94e-06	2.43e-05	1.07e-05	0.000803	0.00861	3.56e-05	0.000434	6.09e-06	0.000871	0.00179	0.00118	0.00793	0.00334	0.0036	0.00177	0.00401	0.000117	3.37e-05	1.77e-05	9.02e-06	5.68e-05	0.00243	3.62e-05	0.000794	0.000515	4.28e-06	7.52e-05	6.21e-05	3.91e-05	6.99e-05	0.000151	0.0169	0.0565	0.0425	0.0573	0.0759	0.0018	0.0371	0.00555	0.0982	1	0.262	0.142	0.0168	0.0172	6.56e-07	0.00349	0.0112	0.000852
m/z 836.678	4.04e-05	1.99e-06	9.73e-05	0.00405	0.00108	5.81e-05	5.83e-05	5.31e-06	0.000231	0.000126	3.46e-06	2.69e-05	0.00171	0.00128	0.000245	0.00184	0.00014	1.73e-06	9.56e-08	6.99e-06	0.000225	0.00615	0.0116	0.000446	0.00069	1.37e-05	0.000305	0.000314	0.000146	0.000117	0.000186	0.0237	0.0413	0.079	0.0608	0.0472	0.0149	0.0498	0.0072	0.0793	0.262	1	0.241	0.0221	0.0373	0.000986	0.00654	0.0228	0.0242
m/z 837.690	2.82e-05	4.13e-08	0.000186	0.0101	0.00781	0.000959	0.00149	7.74e-05	1.39e-05	0.000175	3.01e-07	0.000883	1.84e-05	0.000109	0.00075	6.46e-05	1.39e-05	4.46e-06	1.08e-05	1.6e-05	0.000274	0.0185	0.00202	0.000126	5.09e-06	2.37e-05	0.000484	6.91e-05	3.06e-07	6.57e-07	0.000492	0.0145	0.0419	0.181	0.148	0.0421	0.0353	0.0742	0.02	0.175	0.142	0.241	1	0.0206	0.0369	0.000119	0.127	0.0551	0.0221
m/z 792.565	0.000596	0.000316	0.000419	0.000861	5.79e-05	0.000167	0.00027	0.000383	0.0242	0.00684	0.00297	0.0328	0.00222	0.00305	0.00122	0.00195	6.45e-05	0.000173	1.94e-05	0.000231	0.00417	0.00391	0.00131	0.00105	0.00133	0.000458	0.000837	0.000141	0.000125	0.000238	0.000826	0.0013	0.00157	0.00309	0.000285	0.00669	0.0203	0.0179	0.00954	0.027	0.0168	0.0221	0.0206	1	0.0511	4.12e-05	4.54e-05	0.00526	0.0115
m/z 793.568	3.97e-05	5.27e-06	5.71e-06	0.00114	0.00123	8.66e-06	6.23e-06	2.46e-05	0.002	0.00169	0.000415	0.00301	0.000116	9.3e-05	7.81e-05	9.91e-06	1.5e-05	5.89e-07	0.00031	2.39e-08	0.0021	0.00544	0.00327	7.14e-05	1.27e-06	1.67e-05	7.31e-05	1.67e-05	6.24e-06	1.96e-05	0.000323	0.00196	0.000112	0.00329	0.00334	0.000951	0.00472	0.00559	0.00186	0.0365	0.0172	0.0373	0.0369	0.0511	1	9.04e-06	0.000318	0.011	0.00753
m/z 857.097	2.44e-05	5.17e-05	0.000323	0.00013	1.72e-05	4.26e-05	1.23e-05	5.75e-05	0.00138	0.000336	0.00025	0.00263	1.71e-05	4.12e-06	1.75e-05	4.86e-05	4.76e-07	8.04e-05	0.000105	0.000117	1e-05	0.000101	0.00854	1.2e-05	0.000105	0.00258	0.00437	0.0179	0.00717	0.00712	0.00525	4.33e-05	0.000159	3.33e-05	1.06e-05	0.00018	1.21e-05	0.000262	0.000806	0.00264	6.56e-07	0.000986	0.000119	4.12e-05	9.04e-06	1	7.13e-06	0.000347	0.00921
m/z 795.579	1.25e-05	6.01e-09	4.02e-06	0.00218	0.000668	1.38e-05	8.61e-06	2e-06	7.09e-05	0.000398	5.66e-05	0.00115	1e-05	5.21e-06	6.83e-06	8.45e-09	2.77e-05	7.07e-07	1.67e-07	1.02e-05	6.43e-06	0.00241	8.45e-05	2.64e-06	2.38e-05	3.19e-05	0.000312	9.29e-05	0.000103	6.84e-06	0.000124	0.00133	0.0145	0.0623	0.0451	0.00745	0.0101	0.0125	0.00243	0.0167	0.00349	0.00654	0.127	4.54e-05	0.000318	7.13e-06	1	0.0847	0.0292
m/z 796.591	0.000145	1.54e-05	3.26e-05	0.00528	0.00364	0.00027	0.00102	0.000567	0.0012	0.00141	0.000731	0.000682	0.00536	0.00324	0.0054	0.0146	0.000184	2.18e-06	0.000232	0.000806	0.000627	0.00703	0.00482	0.0035	0.0033	2.11e-05	9.02e-05	3.5e-05	4.25e-06	0.00269	5.71e-05	0.0102	0.00533	0.0333	0.0284	0.0101	0.032	0.0271	0.00867	0.0204	0.0112	0.0228	0.0551	0.00526	0.011	0.000347	0.0847	1	0.0194
m/z 759.643	0.000226	6.9e-05	0.0494	0.00294	0.000129	1.46e-05	5.06e-05	3.04e-05	0.0133	0.00584	0.00091	0.0185	0.000416	0.000221	0.000306	0.000445	0.0005	6.88e-06	2.79e-05	2.1e-05	0.000527	0.000942	0.0243	0.000689	0.000529	0.000114	0.00201	0.00271	0.00333	0.0011	0.00901	0.00119	0.00168	0.013	0.00235	0.0059	0.0144	0.00251	3.67e-05	0.0158	0.000852	0.0242	0.0221	0.0115	0.00753	0.00921	0.0292	0.0194	1
m/z 781.627	0.000178	1.7e-05	1.41e-05	0.00668	0.000179	1.53e-06	1.27e-06	3.63e-05	0.00488	0.00372	0.000915	0.0105	0.000205	9.25e-05	0.000173	0.000106	0.000134	1e-05	5.09e-05	6.01e-09	0.00436	0.00968	0.00825	0.00028	0.000334	4.45e-09	0.000555	0.000192	6.36e-05	8.39e-05	0.000452	0.00827	0.022	0.0955	0.0544	0.0216	0.0375	0.038	0.00921	0.0298	0.0136	0.059	0.159	0.0136	0.0137	0.00057	0.195	0.0624	0.137
m/z 797.605	0.00136	0.000578	0.000694	0.00103	2.91e-06	0.000221	0.000563	0.000521	0.0579	0.0244	0.0129	0.0493	0.00332	0.00389	0.00287	0.00107	0.00141	0.000401	0.00016	0.000562	0.00166	0.00144	0.00534	0.000999	0.00114	0.000687	0.000471	5.04e-05	3.73e-05	0.00315	0.00115	0.00182	0.00406	0.0232	0.00701	0.00813	0.0327	0.0134	0.00959	0.0157	0.00291	0.0191	0.0321	0.0348	0.0101	0.000521	0.0374	0.0195	0.145
m/z 750.547	3.55e-05	3.28e-05	1.04e-06	0.000956	1.62e-05	1.96e-06	4.29e-05	2.75e-05	6.01e-06	0.000712	0.00243	9.53e-06	0.000393	0.000154	0.000301	0.000813	0.000561	6.8e-06	1.43e-05	4.72e-05	1.85e-05	8.22e-06	0.011	0.00137	0.0015	0.000535	0.000919	0.0033	0.00305	0.00292	0.00439	0.00283	0.00528	0.000809	0.00186	0.0124	7.93e-05	0.000149	0.00131	0.0142	0.0297	0.0372	0.00632	0.00141	0.00161	0.00591	0.00149	0.00475	0.0128
m/z 775.611	6.45e-05	6.62e-05	1.88e-05	0.0169	0.000382	5.29e-05	0.000115	5.01e-05	0.012	0.0139	0.00553	0.0056	0.000581	0.000718	0.000748	0.000264	0.000125	8.74e-06	0.000354	3.63e-06	0.00539	0.00876	0.00203	0.000677	0.000441	4.51e-06	2.25e-05	0.000922	3.71e-05	0.00206	0.00156	0.00544	0.000421	0.0007	0.000308	0.00221	0.0352	0.0178	0.00473	0.000929	1.28e-05	0.00274	0.00113	0.0117	0.00452	0.00185	0.000208	0.0133	0.0125
m/z 775.644	9.66e-05	1.42e-05	0.00147	0.00705	0.00032	1.44e-08	5.73e-05	3.73e-06	0.0188	0.0114	0.00284	0.00874	0.000234	0.000369	0.000384	6.35e-05	9.41e-05	2.2e-06	9.44e-07	1.91e-05	0.000234	0.000181	0.064	0.000315	0.000291	0.000716	0.000945	0.01	0.00595	0.00235	0.00627	0.00203	0.000905	0.000151	0.000998	0.00304	0.0114	0.000213	6.81e-09	0.0268	0.000191	0.0269	0.0036	0.0109	0.00756	0.0261	7.73e-05	0.0129	0.076
m/z 702.540	0.000451	2.49e-05	0.000577	0.00147	0.00123	7.08e-05	0.000287	0.000111	0.0147	0.00081	0.000162	0.0472	0.000693	0.00142	0.000826	0.00269	6.38e-05	7.22e-05	0.000132	9.3e-05	0.000116	0.000107	0.0135	0.00123	0.0019	0.00174	0.0106	0.00313	0.00441	0.00754	0.00123	0.000162	1.62e-07	6.29e-05	0.0019	0.00195	0.00124	0.00491	0.00659	0.00437	7.43e-06	0.00472	0.000428	0.0046	0.000744	0.0108	3.8e-07	4.99e-06	0.0156
m/z 721.085	0.000355	1.37e-05	6.81e-05	7.11e-05	2.09e-05	0.000931	0.00142	0.000725	0.000401	0.0145	0.0158	0.00484	0.00196	0.0049	0.00169	0.00012	0.000587	1.08e-05	1.58e-05	6.83e-05	1.38e-05	5.33e-06	0.0141	4.26e-05	0.000319	0.00147	0.00928	0.0132	0.011	0.0205	0.00734	0.000189	3.67e-05	0.000914	0.000671	0.00301	0.000221	0.00123	0.00305	0.00759	0.00259	0.006	0.00134	0.0019	0.000849	0.0344	0.000253	0.000949	0.0238
m/z 737.060	0.000637	1.05e-05	5.79e-05	0.000635	2.13e-05	5.4e-07	5.04e-05	7.83e-06	0.0453	0.000151	0.00252	0.0716	6.03e-05	0.00071	1.45e-05	0.000261	0.000902	0.000138	0.000206	2.83e-05	0.000409	0.000181	0.012	7.23e-07	0.000177	0.00146	0.00579	0.0147	0.0118	0.0232	0.0024	1.57e-06	1.67e-07	1.26e-06	0.00214	0.00198	0.00119	0.00606	0.0063	0.0052	0.000559	0.00271	1.62e-05	0.00351	0.000478	0.0294	1.82e-05	0.000531	0.0293
m/z 873.072	8.65e-05	6.41e-05	0.000184	0.00014	0.000137	1.63e-05	1.17e-08	6.2e-06	0.015	0.00144	3.23e-05	0.0225	4.63e-07	0.000233	4.05e-05	0.000353	0.000169	2.23e-05	1.96e-05	6.44e-06	1.11e-05	2.72e-06	0.0219	3.35e-05	0.000288	0.00232	0.00701	0.0301	0.0164	0.0151	0.00974	9.26e-05	0.000277	0.000313	0.000292	0.00127	0.000325	0.000746	0.00195	0.0065	6.54e-05	0.00192	9.92e-05	7.08e-05	5.91e-05	0.0608	2.83e-05	0.000802	0.0286
m/z 853.593	3.46e-05	1.73e-07	8.13e-05	0.000345	0.000109	6.78e-07	8.39e-06	8.33e-06	0.00449	0.00225	0.000208	0.00639	1.42e-05	0.000122	6.88e-06	0.000127	7.91e-05	1.95e-06	6.31e-06	1.33e-07	1.68e-05	0.000255	0.0519	1.86e-05	2.99e-05	0.000305	0.00182	0.00389	0.00422	0.00379	0.00207	0.000956	0.000189	7.12e-05	0.000133	0.00174	0.0015	0.000205	0.000327	0.0186	0.000426	0.0276	0.00632	0.0102	0.0132	0.00842	0.000105	0.00535	0.0406
m/z 880.622	0.000131	1.25e-05	0.000393	0.000223	0.000251	0.000121	1.05e-05	1.53e-05	0.0071	0.00495	0.0062	0.00161	0.0013	0.00224	0.00156	0.000275	0.000177	8.2e-06	3.68e-06	1.38e-05	6.1e-05	1.25e-05	0.0331	8.48e-05	0.000196	0.00186	0.00787	0.00628	0.00605	0.00838	0.00749	2.86e-05	0.000714	2.49e-06	0.000915	0.000917	1.27e-05	0.00148	0.0027	0.0104	2.89e-05	0.0176	0.00216	0.00415	0.00677	0.00826	6.83e-05	0.00209	0.0371
m/z 793.678	3.45e-05	9.55e-06	0.000116	0.000133	0.000113	5.91e-06	3.71e-05	3.34e-05	0.00953	0.00413	0.000306	0.0106	4.56e-07	8.42e-05	2.5e-05	0.000125	4.4e-05	2.44e-07	9.38e-07	2.25e-05	2.99e-08	2.74e-07	0.0452	4.37e-05	6.98e-05	0.00177	0.0036	0.0109	0.0111	0.00749	0.00432	0.000439	0.000299	0.000165	0.000344	0.00195	0.00156	0.000117	0.000828	0.021	0.00131	0.0305	0.00973	0.00577	0.00804	0.0342	8.87e-05	0.0072	0.0551
m/z 794.690	7.06e-05	4.4e-06	0.000263	0.000308	5.55e-05	1.51e-06	2.82e-05	2.66e-06	0.00962	0.00471	0.000313	0.0117	3.02e-05	7.09e-05	6.82e-05	0.000157	0.000106	7.1e-07	1.98e-07	2.5e-08	1.72e-06	3.18e-05	0.0463	1.78e-05	0.000175	0.0017	0.00509	0.0116	0.0123	0.00791	0.00568	0.000899	0.000416	0.000292	0.000239	0.00318	0.0019	0.000203	0.00121	0.0304	0.00229	0.0326	0.0134	0.00496	0.00561	0.035	0.000334	0.00691	0.0492
m/z 815.697	6.37e-05	1.43e-06	0.000262	0.00721	5.35e-06	0.000535	0.000443	5.44e-05	0.00857	0.00533	0.000884	0.0138	2.47e-06	0.000159	5.05e-05	0.000196	0.000126	7.63e-07	2.71e-08	3.27e-05	4.95e-05	0.00502	0.0793	5.09e-05	0.000166	0.0008	0.00316	0.00676	0.00603	0.00409	0.00375	0.00505	0.0115	0.0677	0.0237	0.0247	0.0347	0.0152	0.00202	0.0739	0.0131	0.138	0.186	0.0218	0.0253	0.0138	0.0425	0.049	0.124
m/z 787.670	0.000157	3.07e-06	0.000206	0.00322	0.000128	5.23e-05	1.15e-08	3.14e-07	7.35e-06	1.21e-05	0.00076	0.00119	0.000327	0.000175	0.000153	0.000192	0.000211	9.92e-06	6.93e-06	1.82e-05	5.46e-06	0.000796	0.114	3.94e-07	6.43e-07	0.00157	0.00798	0.0118	0.00785	0.00908	0.00683	0.00201	0.00382	0.031	0.0186	0.0138	0.015	0.00246	3.55e-05	0.0512	0.00378	0.075	0.0862	0.0165	0.0162	0.0214	0.118	0.0521	0.166
m/z 825.628	8.09e-05	4.42e-08	0.000165	0.0066	0.00186	5.73e-05	2.53e-05	1.46e-06	0.0106	0.00418	0.000401	0.0195	2.14e-06	0.000197	1.72e-05	0.000132	0.000131	2.78e-05	1.89e-05	1.93e-07	1.12e-05	0.00289	0.0606	2.26e-05	6.53e-05	0.00074	0.00371	0.00541	0.00565	0.0061	0.00266	0.00767	0.0208	0.115	0.0873	0.0408	0.0347	0.0215	0.00529	0.112	0.0344	0.126	0.221	0.0392	0.0335	0.00932	0.246	0.0894	0.151
m/z 851.642	0.000436	2.46e-05	0.000147	0.00291	0.00149	6.9e-05	0.000132	4.99e-06	0.0432	0.00683	0.000159	0.0907	0.000647	0.00175	0.000143	0.00169	0.0015	0.000123	0.000175	7.18e-05	0.000247	0.00127	0.0504	9.67e-05	0.000957	0.00143	0.00752	0.00975	0.0111	0.015	0.00454	0.00516	0.0162	0.0664	0.041	0.0519	0.0105	0.00523	6.61e-05	0.121	0.07	0.147	0.122	0.0632	0.0432	0.0168	0.00982	0.0203	0.129
m/z 852.646	0.000218	2.04e-05	9.29e-06	0.00184	0.000948	2.59e-07	4.7e-07	5.53e-05	0.021	0.00276	0.000174	0.0264	0.000116	0.000975	9.64e-05	7.97e-06	0.00113	9.38e-05	0.00013	5.83e-05	0.000201	0.000668	0.0393	0.00253	0.00143	0.00053	0.00193	0.00526	0.00577	0.00707	0.00142	0.00679	0.0463	0.0426	0.029	0.0556	0.00768	0.00614	0.00119	0.0858	0.0969	0.204	0.094	0.0451	0.0319	0.0101	0.00563	0.0184	0.0799
m/z 835.669	6.41e-05	9.53e-06	5.77e-05	0.00956	0.00448	0.000176	0.000205	8.54e-06	0.00628	0.00183	4.47e-05	0.00549	0.000684	0.000267	0.000375	0.0016	0.000432	3.24e-06	6.52e-07	0.0004	0.00163	0.00746	0.042	0.000479	0.000121	0.000345	0.0026	0.00339	0.00257	0.00182	0.00209	0.0239	0.0413	0.16	0.123	0.0669	0.0518	0.0567	0.0244	0.159	0.212	0.289	0.309	0.0579	0.0611	0.00671	0.0231	0.0582	0.0834
m/z 853.662	1.05e-05	1.77e-05	0.000169	0.00944	0.0177	0.00134	0.0024	0.000196	0.00413	0.00145	4.44e-06	0.011	1.42e-05	6.13e-05	0.00165	1.22e-06	0.000243	1.43e-05	1.42e-05	1.44e-06	1.62e-07	0.00663	0.0228	0.00119	2.9e-05	0.000516	0.00236	0.00228	0.00163	0.00256	0.00235	0.00917	0.034	0.161	0.16	0.0497	0.0404	0.0512	0.0198	0.216	0.122	0.214	0.425	0.0492	0.0543	0.00334	0.0848	0.0567	0.0687
m/z 854.609	3.3e-05	3.98e-07	0.000195	0.000212	0.00149	5.57e-05	0.000135	5.29e-05	0.0265	0.00386	3.26e-07	0.0692	0.000879	0.00164	0.00112	0.00253	0.000289	8.99e-05	8.69e-05	7.79e-05	0.00121	0.000526	0.027	0.000728	0.00121	0.00094	0.00504	0.00522	0.00963	0.0197	0.00368	0.00149	1.69e-05	0.000299	0.00171	0.012	0.000945	0.00055	0.00205	0.0185	0.0034	0.0208	0.00116	0.0316	0.00913	0.00963	4.07e-06	0.00154	0.0546
m/z 745.596	7.81e-05	4.26e-05	0.000123	0.00031	0.000111	2.19e-06	2.89e-05	1.5e-05	0.0126	0.0056	0.000581	0.0172	2.85e-06	0.000205	9.67e-05	0.00032	0.000125	1.95e-07	2.91e-07	7.09e-06	3.99e-05	6.08e-06	0.0801	4.1e-05	0.000189	0.00404	0.00916	0.0101	0.00985	0.00688	0.00442	0.000903	0.000262	0.000922	0.00011	0.00397	0.00355	0.000338	0.00125	0.0413	0.000813	0.0398	0.00844	0.0117	0.01	0.0177	0.000147	0.00907	0.0727
m/z 842.666	5.19e-05	2.23e-06	0.000251	0.000381	0.000112	1.41e-05	3.23e-06	1.35e-05	0.0118	0.00447	0.000418	0.0151	1.24e-05	0.000194	0.000103	0.000273	9.77e-05	1.93e-06	4.82e-06	1.86e-05	4.36e-05	1.39e-05	0.075	3.69e-05	0.000143	0.00208	0.00459	0.0135	0.00919	0.00949	0.00693	0.000197	0.000527	0.000253	0.000283	0.00214	0.00261	0.000334	0.00103	0.0248	0.00036	0.0332	0.00483	0.00905	0.0126	0.0228	0.000255	0.00761	0.078
m/z 728.562	2.91e-05	5.38e-05	7.34e-05	0.000266	0.000389	8.87e-06	0.000115	1.62e-06	0.0265	0.00637	0.000154	0.041	0.000192	0.000894	0.000233	0.000291	0.000638	1.69e-05	8.96e-06	1.8e-05	4.1e-05	1.39e-06	0.0473	2.38e-06	0.000343	0.00271	0.00496	0.0176	0.0166	0.015	0.00764	0.000253	0.000511	0.000227	0.00117	0.00391	0.00073	0.00165	0.00354	0.0174	0.000326	0.0153	0.00175	0.00472	0.00317	0.0319	7.37e-06	0.0042	0.0473
m/z 730.579	0.000116	3.67e-06	0.000303	5.63e-05	3.24e-05	2.47e-05	7.49e-05	4.46e-07	0.0208	0.00441	7.77e-05	0.018	0.0012	4.33e-05	0.000626	0.00118	0.00082	6.1e-05	1.94e-05	3.01e-05	6.86e-05	8.56e-05	0.075	0.0165	0.0204	0.00194	0.0061	0.015	0.0134	0.0112	0.006	0.00144	4.66e-05	7.73e-05	0.000866	0.00922	0.000794	0.00104	0.00219	0.0283	0.0104	0.0375	0.00303	0.00832	0.00438	0.0327	3.32e-05	0.0128	0.0733
m/z 744.594	0.000274	3.65e-07	0.000246	0.000315	0.00059	1.1e-05	0.00013	6.31e-06	0.0381	0.0107	0.000893	0.0549	0.000138	0.000825	0.000426	0.000932	0.000496	9.8e-06	2e-05	1.07e-06	0.000121	3.35e-05	0.0912	0.000167	0.00057	0.00328	0.0102	0.0213	0.0147	0.0173	0.00996	0.00106	0.000173	0.00189	0.000278	0.0124	0.00303	0.00223	0.00463	0.0507	0.0031	0.0511	0.00783	0.0187	0.0126	0.0372	9.76e-05	0.0101	0.115
m/z 746.611	0.000669	1.53e-05	1e-07	0.000187	0.00334	0.000324	0.000874	0.000328	0.102	0.016	0.00151	0.147	0.00169	0.00403	0.00383	0.00318	0.00274	0.000177	0.00028	0.000144	0.000925	0.000253	0.0647	0.00162	0.00252	0.00261	0.00884	0.0186	0.0162	0.0169	0.00619	0.000753	0.000937	2.28e-05	0.00798	0.0185	0.000102	0.0108	0.0172	0.0369	0.00591	0.041	0.0022	0.0215	0.00744	0.0376	2.52e-06	0.00385	0.118
m/z 747.613	0.000813	2.39e-05	0.000103	2.28e-05	0.00228	0.00013	0.000472	0.000103	0.0731	0.0116	0.00032	0.125	0.000866	0.00245	0.0019	0.0029	0.00165	9.7e-05	0.000152	3.44e-05	0.000567	0.000138	0.0681	0.000962	0.00188	0.00396	0.0143	0.021	0.0193	0.0237	0.0106	0.000463	2.72e-05	9.65e-05	0.00509	0.0162	4.96e-05	0.00883	0.0153	0.0382	0.005	0.0392	0.00284	0.0217	0.00811	0.0393	1.33e-05	0.00391	0.112
m/z 773.626	0.000165	1.41e-05	0.000484	0.000498	0.000462	2.82e-07	5.51e-05	6.76e-06	0.0347	0.0128	0.00122	0.0459	8.19e-05	0.000676	0.000284	0.000604	0.000319	4.8e-06	4.93e-06	3.7e-05	7.07e-05	2.94e-05	0.122	9.42e-05	0.000457	0.00497	0.0125	0.0257	0.0173	0.018	0.0137	0.000408	0.0012	0.000246	0.00178	0.0092	0.00327	0.00196	0.00408	0.0573	0.000662	0.0419	0.00504	0.0162	0.0121	0.0498	0.000236	0.0117	0.138
m/z 813.688	0.00027	2.71e-06	0.000378	0.00295	0.000275	2.16e-05	1.47e-06	2.26e-06	0.0389	0.0111	0.000681	0.0604	1.97e-05	0.000502	0.000276	0.00102	0.000689	5.98e-05	6.79e-05	2.99e-06	3.45e-05	0.000621	0.11	0.000188	0.000704	0.00422	0.0135	0.0232	0.0205	0.0209	0.0128	0.00259	0.00192	0.0273	0.00541	0.0271	0.0159	0.000816	0.000675	0.0716	0.0131	0.108	0.0525	0.0312	0.0248	0.0425	0.00404	0.0225	0.18
m/z 772.624	0.000484	4.37e-06	0.00145	0.000605	0.00141	5e-07	3.51e-05	1.43e-05	0.0294	0.0177	0.00079	0.0652	5.67e-07	0.000907	0.000384	0.00217	0.000773	2.47e-05	2.03e-05	3.56e-05	0.00017	2.04e-05	0.113	0.000239	0.00115	0.0116	0.0266	0.0316	0.0397	0.0595	0.0249	0.000175	0.0016	0.000142	0.00213	0.0111	6.98e-05	0.00641	0.0113	0.0525	0.00171	0.0396	0.00423	0.0139	0.0103	0.0533	0.000187	0.00672	0.128
m/z 816.651	0.000288	1.34e-05	0.000334	0.00023	0.000711	1.9e-05	0.000155	1.98e-05	0.0455	0.0108	0.000507	0.0665	0.000122	0.00107	0.000525	0.00122	0.000622	4.89e-05	5.64e-05	3.25e-06	2.03e-06	2.84e-05	0.0977	0.000228	0.000692	0.00526	0.0151	0.0261	0.0246	0.0229	0.0136	0.000924	0.00133	0.000267	0.0025	0.00972	0.00342	0.00274	0.00476	0.0425	0.00168	0.0468	0.00495	0.0189	0.0136	0.048	0.000174	0.00943	0.145
m/z 814.631	0.000135	3.33e-06	0.00023	0.000387	0.000385	3.4e-06	9.51e-05	3.26e-06	0.0267	0.00795	0.000598	0.0345	6.78e-05	0.000532	0.000282	0.000573	0.000299	1.13e-05	1.13e-05	6.69e-07	2.34e-05	7.64e-05	0.111	7.64e-05	0.000291	0.00279	0.00773	0.0209	0.015	0.016	0.00742	0.00125	0.00081	0.000306	0.00136	0.00731	0.00545	0.00102	0.00219	0.0413	0.00171	0.0486	0.00733	0.02	0.015	0.0383	0.000176	0.0116	0.134
m/z 792.675	0.000144	1.67e-05	0.000323	0.000185	0.000466	1.34e-05	8.98e-05	4.86e-06	0.0291	0.00962	0.000589	0.0378	1.29e-05	0.000326	0.000252	0.000399	0.000289	7.89e-06	1.12e-05	3.22e-05	4.81e-05	2.3e-05	0.0878	0.000103	0.00043	0.00416	0.0115	0.0245	0.0223	0.0207	0.013	0.000325	0.00112	0.000141	0.00155	0.00649	0.00241	0.00155	0.00384	0.0337	0.00194	0.0418	0.00738	0.0133	0.0115	0.0533	0.000241	0.00856	0.119
m/z 814.689	0.000149	6.01e-06	0.000438	0.00268	0.000256	7.33e-06	5.33e-06	1.04e-06	0.026	0.00951	0.00086	0.0343	2.96e-05	0.000425	0.000188	0.000665	0.000373	3.16e-05	3.72e-05	2.38e-06	8.14e-06	0.000388	0.117	8.16e-05	0.000329	0.00292	0.00886	0.0207	0.0169	0.0161	0.00996	0.00217	0.000854	0.0156	0.00201	0.0165	0.0152	0.000713	0.000353	0.0599	0.0071	0.101	0.0396	0.0296	0.0231	0.0404	0.00126	0.0209	0.167
m/z 817.654	0.000114	7.88e-06	0.000285	0.00035	0.000384	4.46e-09	7.05e-05	5.65e-08	0.0266	0.00865	0.000755	0.0343	4.49e-05	0.000538	0.000233	0.000462	0.000288	8.13e-06	1.02e-05	2.75e-06	8.6e-05	5.46e-06	0.106	8.35e-05	0.000292	0.00339	0.00862	0.0234	0.0162	0.0153	0.0087	0.000436	0.000988	0.000228	0.00136	0.00498	0.00468	0.000973	0.0024	0.0378	0.000743	0.048	0.00644	0.0177	0.016	0.0431	0.000179	0.0115	0.135
m/z 844.682	0.000131	3.54e-05	0.000478	0.000296	0.000113	1.33e-05	4.64e-05	8.63e-07	0.0205	0.00628	0.000346	0.0296	5.03e-05	0.00049	0.000217	0.000384	0.000217	1.4e-06	7.66e-06	3.01e-05	8.32e-05	1.69e-05	0.0517	7.83e-05	0.000247	0.00384	0.00774	0.0138	0.012	0.0107	0.00976	0.000675	0.000602	0.00067	0.000211	0.00329	0.00359	0.000794	0.00213	0.0263	0.00047	0.0326	0.0053	0.00621	0.00873	0.0311	0.000127	0.00639	0.0722
m/z 852.594	0.000178	6.4e-06	4.05e-05	0.000115	0.000467	2.34e-05	0.000113	4.98e-05	0.0218	0.00489	0.000307	0.0335	0.000162	0.000693	0.000509	0.000735	0.00037	7.93e-06	3.85e-05	1.01e-06	0.000312	0.000648	0.0527	0.000189	0.000262	0.00068	0.00492	0.00791	0.00914	0.0113	0.0032	0.003	0.000156	0.000339	0.000607	0.0116	0.00236	0.00119	0.00162	0.0305	0.00384	0.0399	0.00478	0.0286	0.017	0.0122	0.000102	0.00584	0.0835
m/z 855.611	0.00017	5.59e-06	0.000264	0.000163	0.000307	2.39e-06	5.8e-05	3.06e-07	0.0153	0.00396	0.000119	0.0256	5.09e-05	0.000541	0.000173	0.000659	0.000294	7.51e-06	5.82e-06	4.73e-06	0.000875	0.00032	0.0489	0.000196	0.000352	0.00113	0.00616	0.00678	0.00963	0.0104	0.00453	0.00122	0.000646	0.000227	0.000645	0.00629	0.00211	0.000756	0.00153	0.0254	0.00148	0.0295	0.00274	0.0203	0.0143	0.0144	0.000108	0.00631	0.0737
m/z 882.639	0.000131	7.31e-06	0.000259	0.000112	0.000404	3.04e-08	3.2e-05	7.44e-06	0.0073	0.00172	1.04e-05	0.0192	4.46e-05	0.000134	7.75e-05	0.000643	8.45e-05	5.18e-05	1.88e-05	0.000206	0.000105	3.06e-05	0.0235	0.000179	0.000307	0.0016	0.00476	0.00495	0.00661	0.00883	0.00707	0.000347	0.000863	7.73e-05	0.000419	0.00191	0.000176	0.0014	0.00296	0.0124	0.000287	0.0209	0.00272	0.00517	0.00814	0.00847	9.92e-05	0.00337	0.0367
m/z 883.645	3.88e-05	5.83e-10	0.000127	1.02e-05	9.65e-05	2.77e-06	1.75e-06	2.09e-05	1.65e-05	0.000273	7.6e-05	0.00135	1.67e-05	1.42e-05	3.85e-06	0.000117	3.61e-06	4.35e-05	5.9e-05	6.35e-05	1.23e-05	3.89e-05	0.00565	2.2e-06	0.000101	0.00126	0.00284	0.00228	0.00394	0.00461	0.00367	1.22e-06	0.00017	3.9e-05	1.65e-05	0.000219	7.43e-06	0.000301	0.00092	0.00247	2.82e-05	0.00288	0.000125	0.000468	0.00179	0.00274	4.75e-05	0.000658	0.00809
m/z 866.950	4.31e-05	1.14e-06	9.45e-05	9.45e-05	2.99e-05	0.000485	0.000148	0.000129	0.000518	3.21e-05	0.000346	0.00265	6.99e-05	5.72e-05	3.52e-05	4.85e-05	3.21e-06	1.79e-05	2.48e-05	0.000248	6.47e-06	3.88e-06	0.0019	1.2e-06	8.85e-05	0.0016	0.00213	0.0046	0.00278	0.00334	0.00408	2.75e-08	6.82e-05	9.98e-05	6.79e-06	0.000135	3.41e-07	9.15e-05	0.000459	0.000468	1.87e-05	0.000374	6.83e-05	0.00014	2.57e-06	0.00466	1.11e-07	0.000229	0.00286
m/z 884.959	0.000126	2.12e-06	0.000223	0.000181	0.000178	0.000465	0.000725	0.000627	0.000639	0.00221	0.00476	0.00593	0.000763	0.000322	0.00147	0.000115	0.000104	2.7e-06	2.18e-05	7.19e-05	9.36e-06	1.4e-05	0.00244	1.92e-06	0.000207	0.00208	0.00742	0.00648	0.00811	0.00854	0.0066	7.72e-05	0.000103	0.000493	0.000102	0.000152	4.96e-06	0.000142	0.00101	0.000503	5.55e-06	0.000101	3.97e-05	0.000218	6.01e-05	0.00719	0.000138	9.79e-05	0.0058
m/z 860.825	8.15e-06	2.4e-05	0.000749	0.000618	6.54e-05	0.000739	0.000254	0.000278	0.000885	0.000843	0.00188	0.0108	3.59e-05	5.47e-05	1.09e-06	0.000276	4.31e-05	1.01e-05	4.89e-07	7.23e-06	2.49e-07	1.48e-05	0.000123	0.000137	0.000397	0.00144	0.00338	0.00116	0.000813	0.00147	0.00483	2.84e-06	0.000111	0.00081	0.000286	0.000281	0.00053	0.000263	0.00028	0.000178	6.53e-05	1.66e-05	0.000128	1.99e-05	9.01e-07	0.000813	0.000313	0.000223	0.00206
m/z 879.844	0.00138	0.000735	0.000632	0.00076	0.000132	0.000412	0.000229	4.87e-05	0.000169	0.00354	0.00557	0.0204	1.72e-05	8.29e-06	0.000555	0.00115	3.36e-06	0.000134	5.79e-05	5.14e-05	0.00026	0.000386	6.5e-06	0.000212	0.000559	0.000151	0.00243	0.00032	2.28e-05	0.00154	0.00316	2.23e-05	0.000744	0.00161	0.000521	0.000189	0.00411	0.00229	0.000106	4.34e-05	0.000255	1.5e-06	0.000834	0.00126	0.000104	0.000119	0.000294	5.2e-05	0.00522
m/z 899.813	0.000727	0.000153	0.000418	0.000854	0.000375	0.000249	0.000124	2.07e-05	0.0011	0.00074	0.00172	0.013	0.00011	0.000199	1.09e-05	0.000521	4.82e-06	2.72e-05	4.19e-07	2.38e-05	2.79e-05	8.33e-06	2.68e-06	0.000104	0.000277	0.00034	0.00098	0.000406	3.44e-05	0.000359	0.00196	0.000113	0.000193	0.000534	6.85e-05	6.85e-05	0.00184	0.000839	0.000111	0.000375	3.64e-05	1.46e-06	0.000159	0.00094	0.000123	4.37e-06	3.9e-05	0.000259	0.000623
m/z 902.824	0.000616	0.00044	0.000173	0.000279	0.000415	0.000446	0.000166	0.000153	0.000103	0.00183	0.00296	0.00743	0.000157	0.000246	0.00116	8.98e-05	8.13e-05	1.3e-05	9.45e-05	0.000113	1.14e-05	3.08e-06	3.64e-05	5.31e-05	0.000116	0.000128	0.000791	0.000498	1.98e-05	0.000385	0.00184	1.93e-06	0.000485	0.00015	3.76e-05	3.46e-05	0.000818	0.000247	0.000167	5.92e-05	6.95e-05	3.15e-05	7.46e-05	0.000376	3.52e-06	0.000122	0.000125	0.000137	0.00022
m/z 775.416	3.85e-08	2.95e-06	2.43e-06	5.49e-07	0.000787	7.82e-06	3.56e-06	2.09e-06	0.000125	0.000146	1.41e-05	0.000427	4.53e-05	6.92e-05	1.03e-08	4.21e-05	0.000319	1.81e-07	4.12e-06	1.11e-06	4.19e-06	1.28e-05	1.71e-05	1.8e-05	1.85e-05	9.47e-06	1.52e-05	2.24e-05	3.24e-05	0.000134	6.27e-05	3.18e-05	5.66e-05	0.000648	0.00294	6.81e-07	1.47e-06	0.000595	0.00182	0.00106	0.00078	9.93e-05	0.00056	0.000187	3.35e-05	2.26e-05	0.000156	1.18e-06	7.82e-06
m/z 730.463	0.000117	1.44e-05	0.00015	0.000279	4.46e-07	4.18e-05	8.84e-05	3.63e-05	0.00358	0.0017	0.000737	0.00336	0.000332	0.000447	0.00044	0.000282	2.03e-06	3.51e-06	7.49e-12	1.22e-05	2.68e-05	7.11e-05	0.000254	0.000261	0.000309	2.68e-05	2.68e-05	0.000111	0.000142	0.000508	0.000553	7.86e-06	0.000245	0.00021	0.000902	9.34e-05	0.000406	0.000376	8.76e-05	0.000119	0.000144	0.000276	0.000175	1.11e-05	3.27e-07	5.12e-05	4.03e-05	0.000407	1.39e-06
m/z 891.332	0.000232	0.000121	0.000149	0.000602	7.23e-06	0.000132	0.000171	0.000107	0.00473	0.000382	0.000437	0.00221	0.000708	0.00081	0.000421	0.000105	4.41e-06	4.8e-05	8.11e-05	9.76e-05	6.14e-05	0.000159	0.000538	2.26e-05	0.00014	0.000314	0.000696	0.000408	0.000317	0.000586	0.00162	2.47e-05	0.00372	5.8e-05	0.000597	7.52e-05	0.00118	0.000257	0.000197	3.1e-05	0.000239	7.07e-05	0.000154	0.00136	8.11e-08	0.000293	3.94e-05	0.000809	8.03e-05
m/z 784.404	2.49e-05	4.51e-05	9.82e-06	0.000206	6.22e-05	9.8e-06	3.51e-05	4.28e-05	0.00245	0.000106	4.3e-06	0.0022	0.000296	0.000388	0.000307	0.000328	5.19e-07	1.15e-05	4.53e-05	6.98e-05	0.000104	3.15e-05	0.000254	0.000176	0.000154	0.000194	1.68e-05	0.000185	3.73e-05	2.06e-05	0.00088	1.21e-05	0.000789	0.000182	0.000687	0.000351	0.00144	0.00124	0.000844	1.38e-06	5.24e-05	0.000159	0.000138	6.67e-05	4.55e-05	0.000115	4.49e-05	0.000296	9.73e-06
m/z 706.463	0.000362	0.000349	0.00112	0.00228	0.000322	0.000169	0.000285	0.000147	0.011	0.00212	0.00198	0.0163	0.00194	0.00224	0.00195	0.00112	0.000425	6.98e-05	0.000143	0.000422	0.000283	0.000498	0.00133	0.00144	0.00139	0.000856	0.00249	0.000957	0.00111	0.00105	0.0047	0.000511	1.53e-08	0.00118	0.00433	0.000357	0.00267	0.00243	0.00053	0.000708	0.000952	0.00155	0.00089	0.000259	0.000109	0.000739	0.000256	0.00254	0.00132
m/z 716.480	0.000122	5.08e-05	0.00122	0.00167	0.000236	0.000373	0.000525	0.000312	0.0165	0.00453	0.00462	0.0161	0.00271	0.00313	0.00269	0.00131	6.35e-06	0.00018	0.000289	0.000608	0.000145	0.000245	0.00215	0.00107	0.000837	0.00218	0.00487	0.00218	0.00215	0.00483	0.00683	0.000304	9.54e-05	0.000929	0.00403	0.000198	9.39e-05	0.00053	0.000103	0.00101	0.0012	0.00194	0.000759	0.000343	0.00016	0.00146	0.000308	0.00168	0.000475
m/z 754.491	0.000358	0.000136	0.000695	0.00154	0.000217	4.28e-05	9.76e-05	5.14e-05	0.00576	0.000482	3.7e-05	0.00418	0.000803	0.00159	0.00113	0.00136	1.59e-05	3.39e-05	8.01e-05	0.000219	0.000253	0.000319	0.00117	0.000888	0.00116	5.03e-06	0.000705	0.000636	0.000281	0.000272	0.00287	8.37e-06	0.00601	0.000496	0.00201	0.00117	0.00544	0.00302	0.00233	0.000102	0.0014	0.000139	0.000239	0.000334	5.92e-05	0.000356	0.000158	0.00164	0.000224
m/z 718.500	0.000964	0.000793	0.00123	0.00487	0.00257	0.000792	0.00117	0.000738	0.0293	4.78e-06	7.25e-07	0.112	0.00621	0.00646	0.00597	0.00739	0.00161	0.000417	0.000745	0.00148	0.00131	0.00128	0.00412	0.00471	0.00459	0.00328	0.00822	0.0036	0.002	0.00019	0.0114	0.00179	0.000583	0.00333	0.0129	2.07e-05	0.0183	0.0124	0.00802	0.00197	0.00106	0.00389	0.00213	0.00471	0.000457	0.00231	0.000436	0.00982	0.0003
m/z 708.466	0.00125	0.00128	0.00838	0.0171	0.00198	0.00285	0.00452	0.00292	0.105	0.00912	0.0147	0.152	0.0207	0.0228	0.0208	0.0152	0.00148	0.0017	0.00277	0.0053	0.00306	0.00373	0.0156	0.00919	0.00764	0.0142	0.0449	0.0147	0.015	0.0168	0.051	0.00486	0.00172	0.0119	0.0392	0.00192	0.0195	0.0203	0.00393	0.00657	0.00453	0.0127	0.00743	0.00541	0.0014	0.0107	0.00199	0.0214	0.00466
m/z 734.475	0.00123	0.00109	0.00348	0.00993	0.00303	0.00151	0.00242	0.0016	0.0595	0.00076	0.00102	0.192	0.0117	0.0126	0.0116	0.0141	0.00315	0.000914	0.0016	0.00306	0.00211	0.00215	0.00851	0.00851	0.00807	0.00654	0.0174	0.00744	0.00523	0.00105	0.0236	0.00404	0.000565	0.00663	0.0236	0.000568	0.0225	0.0178	0.00912	0.00369	0.00344	0.00809	0.00427	0.00735	0.000605	0.00497	0.000967	0.0173	0.00105
m/z 750.448	0.00121	0.0011	0.00305	0.00778	0.00232	0.00109	0.00177	0.00118	0.0505	0.00151	0.00144	0.167	0.00902	0.00985	0.00863	0.011	0.00297	0.000657	0.00114	0.00224	0.00159	0.00166	0.00612	0.00641	0.00646	0.00479	0.0121	0.00537	0.00373	0.000876	0.018	0.00431	4.78e-05	0.00571	0.0208	0.00181	0.0152	0.0144	0.00727	0.00376	0.00577	0.00737	0.00382	0.0051	0.000459	0.00379	0.000761	0.0141	0.000711
m/z 768.432	0.00112	0.000779	0.00191	0.00529	0.000892	0.000742	0.00117	0.000766	0.0321	0.00339	0.00296	0.00988	0.00587	0.0064	0.00587	0.00331	0.000229	0.000462	0.000859	0.00147	0.000912	0.00103	0.00466	0.00345	0.0031	0.00396	0.0082	0.00425	0.00404	0.00813	0.0156	2.85e-05	0.0139	0.00369	0.0116	0.000853	0.0133	0.0106	0.00395	0.00101	0.000763	0.00135	0.00187	0.000762	0.000768	0.00292	0.000738	0.00591	0.000218
m/z 770.464	0.000351	0.000302	1.87e-05	0.00549	0.00103	0.000277	0.000497	0.00036	0.0139	0.00256	0.00104	0.0335	0.00336	0.0034	0.00273	0.00247	0.000633	8.85e-05	2.54e-05	0.000409	0.000682	0.000713	0.00246	0.00104	0.000918	0.00212	0.00504	0.00216	0.00119	0.00237	0.00167	8.57e-05	0.00108	0.000253	0.00302	0.000628	3.65e-06	0.000418	8.13e-05	0.000652	0.000431	0.00119	0.000335	0.00379	9.1e-05	0.000899	0.000197	0.00116	0.000191
m/z 826.386	0.000284	0.00026	0.000129	0.000919	0.000821	0.000132	0.000246	0.000155	0.0108	0.00106	0.000213	0.0291	0.00109	0.00126	0.00112	0.00174	3.17e-05	8.12e-05	0.000146	0.000252	0.000339	0.000168	0.000761	0.000875	0.000879	0.000522	6.87e-05	0.000509	0.000102	4.63e-05	0.00137	0.000499	4.99e-05	0.000945	0.00327	8.58e-05	0.00459	0.00344	0.00283	0.000664	0.000711	0.00116	0.000624	0.000783	8.46e-05	0.000269	0.000124	0.00167	0.000155
m/z 752.916	0.000108	3.47e-07	0.000411	2.17e-05	5.05e-05	4.73e-05	9.44e-06	4.95e-06	3.98e-05	0.0108	0.0124	0.0152	0.000222	0.00079	0.000143	0.000923	3.2e-07	3.96e-06	5.14e-06	8.51e-07	0.00018	1.56e-05	0.000114	0.000286	0.000477	0.000823	0.00346	0.00096	0.00426	0.0113	0.00208	0.000147	0.000326	3.82e-05	0.000314	7.99e-06	0.00153	0.00177	0.00176	6.68e-06	0.000207	0.000116	3.55e-05	9.37e-07	1.41e-05	0.00143	5.34e-06	0.000261	0.00061
m/z 747.937	0.000159	1.65e-05	1.71e-06	0.000265	3.42e-06	5.91e-06	1.75e-06	3.46e-06	0.0131	0.00565	0.00984	0.0476	0.000422	0.00105	7.91e-05	0.00101	0.000196	0.000131	0.000174	9.8e-05	0.000253	9.56e-05	0.000221	0.000191	0.000547	0.000564	0.00333	0.00213	0.00343	0.00988	0.00091	0.000111	0.000258	9.36e-05	0.00212	4.54e-05	0.00128	0.00252	0.0026	0.00013	0.000154	1.53e-06	5.42e-05	0.00051	2.05e-06	0.00271	3.05e-06	0.000127	0.00352
m/z 768.890	0.000344	7.4e-05	8.43e-06	0.000316	0.000331	1.09e-05	8.02e-05	3.47e-05	0.013	0.00248	0.00495	0.0436	0.000337	0.00103	0.000539	0.0012	6.56e-05	4.18e-05	7.32e-05	4.03e-05	0.000155	5.12e-05	1.74e-05	0.000269	0.000368	0.000326	0.0017	0.00108	0.00199	0.00533	0.00143	0.00027	0.000818	0.000342	0.00306	5.27e-05	0.00111	0.00265	0.00183	7.52e-06	0.000724	0.000191	0.000264	4.05e-05	4.55e-06	0.00116	1.41e-05	0.000221	0.00207
m/z 803.901	0.000178	3.41e-06	6.29e-05	9.04e-05	2.21e-05	1.3e-05	1.2e-06	2.27e-06	0.00843	0.00109	0.00277	0.027	5.52e-05	0.000388	5.16e-05	0.000692	0.000105	4.21e-05	4.25e-05	1.43e-05	0.000165	1.28e-05	0.000223	5.54e-05	0.000321	0.000705	0.00434	0.00254	0.00478	0.00735	0.00203	2.09e-05	0.000368	0.000195	0.00154	4.85e-08	0.00115	0.0017	0.00128	5.13e-09	0.000173	8.74e-06	0.000141	7.17e-07	6.45e-05	0.00206	2.15e-05	9e-05	0.00129
m/z 748.812	0.00254	0.00123	1.77e-06	2.31e-05	0.00568	0.000196	0.00121	0.000524	0.00262	0.0129	0.00752	2.25e-07	0.00107	0.00108	0.00875	0.00278	6.51e-05	9.45e-05	0.000153	0.000158	0.000228	0.000263	0.000298	0.00494	0.00333	0.000501	0.000549	0.000672	0.000679	0.0009	0.00205	0.000268	0.000458	1.81e-05	0.000286	0.000235	0.00113	3.51e-06	0.00168	9.04e-05	0.00193	0.000157	0.000183	4.71e-05	4.12e-09	0.000595	1.16e-07	0.000155	0.00182
m/z 764.784	1.02e-05	4.14e-05	0.000348	0.0013	0.00432	2.53e-05	1.67e-05	6.55e-06	0.00055	0.00145	0.000457	0.0066	2.28e-06	4.87e-06	0.00229	0.000175	6.5e-05	0.000128	0.00023	0.000277	0.000297	0.000391	1.39e-05	0.00711	0.00626	0.000541	0.00173	0.000762	0.000871	0.000298	0.00218	0.000122	1.05e-05	0.000509	0.000496	0.000239	0.00414	0.00145	0.000362	4.23e-06	1.61e-05	3.57e-05	8.22e-06	2.48e-05	6.62e-05	0.000782	2.36e-05	0.000124	0.000502
m/z 725.819	0.00194	0.00106	0.000729	0.00118	0.00247	1.32e-05	5.95e-05	1.87e-05	0.00138	0.0186	0.00909	0.00131	0.000243	3.81e-05	0.00344	0.000664	7.78e-05	0.000283	0.000377	0.000497	1.63e-05	0.00013	0.00024	0.00396	0.00569	2.67e-05	0.00028	0.00061	0.00187	0.000392	0.0048	2.73e-06	0.000208	0.000206	0.000129	1.2e-05	7.79e-05	2.54e-05	0.000858	7.4e-05	8.15e-05	5.72e-05	4.04e-05	4.72e-06	2.73e-05	0.000969	6.32e-05	2.13e-05	0.00439
m/z 727.835	0.00387	0.00148	1.4e-05	0.000146	0.0111	0.000387	0.000901	0.000415	0.016	0.0499	0.024	0.00788	0.00837	0.00689	0.0219	0.0143	0.000201	0.00031	0.000495	0.000182	0.000322	0.000616	2.65e-05	0.0265	0.0303	0.00215	0.00423	0.00199	0.00395	0.00288	0.00541	0.000216	0.000434	0.000366	0.000439	4.44e-06	0.000254	4.98e-05	0.00173	1.43e-05	0.00228	0.000148	2.49e-05	0.00104	0.000241	0.00162	8.44e-05	0.00275	0.00389
m/z 754.956	0.000897	0.00029	9.88e-05	0.000313	0.000371	6.63e-06	3.4e-06	1.75e-05	0.00121	0.0597	0.0489	0.0465	0.00162	0.00215	0.000235	0.00108	0.000354	0.000313	0.000376	0.000364	2.34e-05	5.86e-05	0.000506	3.03e-05	0.00013	0.000163	5.75e-05	2.1e-05	2.74e-05	0.00517	0.000486	0.000118	0.000569	0.00051	0.000287	0.000724	4.37e-07	0.000375	7.41e-05	2.31e-05	0.000253	5.8e-06	0.000271	0.00224	4.33e-06	1.21e-05	0.000105	0.000775	0.000141
m/z 884.853	0.008	0.00305	0.000109	1.83e-05	0.00288	2.44e-05	4.27e-07	3.27e-05	0.014	0.1	0.0624	0.00368	0.00166	0.00185	0.000336	8.82e-06	0.000113	0.00072	0.000831	0.000908	6.61e-05	1.95e-07	0.00314	0.000105	0.000148	0.00211	0.00401	0.00213	0.00431	0.00024	0.00361	0.000106	2.61e-06	0.000777	0.0006	0.000163	0.00828	0.00982	0.00411	0.000237	0.00011	0.00055	0.000398	1.73e-05	0.000285	0.0026	0.000123	0.000109	0.00297
m/z 730.939	0.000288	5.91e-05	0.000323	0.00117	6.07e-07	8.38e-05	0.000243	9.36e-05	0.0249	0.00826	0.00949	0.072	0.00166	0.00293	0.00151	0.00161	3.8e-05	0.000264	0.000362	0.000495	0.000459	0.000355	3.64e-06	0.00023	0.000237	2.11e-06	2.99e-06	0.000464	0.000502	0.0058	0.000194	0.000102	7.51e-07	0.000406	0.00465	9.26e-05	0.00183	0.00286	0.0013	1.31e-05	0.000166	4.48e-05	0.000254	0.00196	2.79e-05	0.000674	1.32e-05	0.000717	0.00285
m/z 749.951	6.84e-07	7.06e-06	5.24e-05	0.000758	0.00134	2.19e-05	1.99e-05	3.76e-05	0.0203	0.0128	0.0157	0.0681	5.26e-05	0.000541	0.000737	4.15e-05	4.6e-05	0.000388	0.000486	0.000424	0.000429	0.000575	6.42e-05	0.000135	3.31e-05	2.67e-06	0.000111	0.000423	0.00101	0.00749	9.04e-05	2.7e-05	0.000165	0.000632	0.00427	1.16e-05	0.00324	0.00477	0.00159	3.75e-05	0.000206	7.8e-05	0.000307	0.00162	8.26e-06	0.000673	4.21e-05	0.000122	0.00274
m/z 726.830	0.00704	0.00133	0.00442	0.00689	0.0184	8.42e-05	9.75e-05	2.01e-07	0.00443	0.105	0.0261	0.0086	0.00438	0.00478	0.0227	0.0224	0.00112	0.00389	0.00569	0.00402	0.00129	0.0027	0.00631	0.0373	0.0539	0.0235	0.0558	0.0171	0.0398	0.0618	0.0528	0.000478	0.00072	0.00517	0.00135	0.000882	0.00025	0.000141	0.00758	0.00125	0.00337	0.000494	0.00106	0.00125	0.00158	0.016	0.00138	0.00163	0.0209
m/z 771.933	6.34e-05	4.7e-07	0.000733	0.00249	1.33e-08	0.000181	0.0005	0.000304	0.0335	0.0125	0.015	0.122	0.00346	0.00591	0.00281	0.00395	0.000478	0.00056	0.000695	0.00115	0.000487	0.000826	0.000669	0.00109	0.00111	0.000198	2.1e-05	1.34e-06	4.86e-06	0.00403	0.00125	0.000348	0.000725	0.00165	0.0114	0.000354	0.00355	0.00447	0.00167	0.000509	0.00203	0.00144	0.000936	0.0029	0.0001	4.01e-05	8.29e-05	0.00273	0.000595
m/z 772.969	0.000885	0.000214	0.000168	0.00153	0.00203	9.22e-05	0.000307	0.000177	0.00815	0.181	0.112	0.00995	0.00279	0.00556	0.00606	0.00205	3.98e-06	0.00203	0.00279	0.00174	0.000927	0.00187	0.000744	0.00155	0.00161	0.0029	0.00351	0.000638	0.00138	0.00474	0.00478	9.58e-06	0.000482	0.00117	0.000719	2.71e-07	0.00485	0.00235	0.000477	5.14e-05	0.00146	2.49e-06	0.000377	0.000415	0.000643	0.000113	0.000154	0.000344	0.000116
m/z 805.922	0.00215	0.000794	0.00357	0.00861	6.2e-05	0.000246	0.000335	0.000178	0.0363	0.00593	0.00514	0.0926	0.000336	0.00105	0.000358	0.000442	1.03e-06	0.000608	0.000814	0.00103	0.00166	0.00161	7.35e-05	1.67e-06	5.4e-06	5.82e-05	0.00306	9e-05	2.86e-05	0.00818	0.0052	0.00116	0.000345	0.00447	0.0146	0.00104	0.0186	0.0182	0.00495	0.000465	0.000926	0.00075	0.00218	0.00167	0.000247	3.22e-05	0.000633	0.00188	2.97e-05
m/z 787.909	0.00182	0.00084	0.00217	0.00599	0.000239	0.00062	0.00146	0.000852	0.0788	0.00279	0.00367	0.193	0.00638	0.00981	0.00646	0.00674	0.000333	0.000901	0.00123	0.00193	0.00191	0.00153	0.00117	0.00143	0.00117	0.00105	0.00304	0.000211	9.47e-05	0.00291	0.0043	0.00229	0.00129	0.00569	0.0266	0.00198	0.0129	0.0167	0.00488	0.00142	0.00491	0.00289	0.00285	0.0038	0.000506	3.09e-06	0.000499	0.00515	0.00152
m/z 789.945	0.000563	0.000237	0.00227	0.00716	0.000444	0.00043	0.0007	0.000469	0.061	0.0143	0.0116	0.152	0.00255	0.00405	0.00131	0.000583	0.000208	0.00128	0.00187	0.00223	0.00153	0.00251	0.000577	1.1e-08	8.12e-07	0.00212	0.00515	0.000318	0.000174	0.00368	0.00862	0.000477	1.81e-05	0.00505	0.0212	0.000412	0.011	0.0131	0.0023	0.000207	0.00036	0.000585	0.00229	0.00429	0.000224	1.39e-05	0.000468	0.00214	0.00152
m/z 748.950	1.82e-05	3.18e-05	0.00944	0.0155	0.0033	0.000876	0.00152	0.00106	0.145	0.0175	0.00427	0.17	0.00303	0.00431	0.000229	0.00032	0.000527	0.00558	0.00786	0.00701	0.00262	0.00395	0.00281	0.00168	0.0035	0.0134	0.034	0.00367	0.0106	0.0127	0.0399	0.000226	4.09e-07	0.0073	0.0321	0.000391	0.00226	0.00889	4.07e-05	0.000334	4.93e-05	0.000929	0.00304	0.00525	0.000311	0.000557	0.00101	9.49e-05	0.000136
m/z 770.931	1.72e-05	0.000155	0.0099	0.0153	8.03e-05	0.00239	0.00479	0.00311	0.191	0.0034	0.000223	0.26	0.0119	0.0181	0.011	0.00247	0.000188	0.00378	0.00531	0.00684	0.00204	0.00317	0.00679	3.88e-05	0.000168	0.0126	0.039	0.00597	0.013	0.0141	0.0414	0.000521	7.59e-05	0.00746	0.0443	0.000949	0.00165	0.00707	3.74e-06	0.00233	0.00173	0.00351	0.00385	0.00759	0.000577	0.00233	0.000828	0.00264	0.000204
m/z 786.906	0.00161	0.0012	0.00962	0.0177	2.1e-05	0.00272	0.00505	0.00302	0.222	0.000312	0.00203	0.273	0.012	0.0191	0.013	0.00363	6.7e-05	0.00337	0.00483	0.00629	0.00362	0.00451	0.00549	0.000184	5.66e-05	0.0104	0.0332	0.0047	0.00843	0.00957	0.036	0.00221	0.00118	0.0142	0.0596	0.00377	0.00946	0.0216	0.00158	0.00334	0.0054	0.00581	0.00729	0.00621	0.000676	0.00176	0.00164	0.00458	6.41e-08
m/z 788.944	0.000277	0.000362	0.00909	0.0171	0.000785	0.00153	0.00273	0.00189	0.174	0.00454	0.000447	0.22	0.00527	0.00755	0.00407	4.37e-05	1.54e-06	0.00389	0.00557	0.0061	0.00269	0.00466	0.00345	0.000235	0.00105	0.0125	0.0362	0.00399	0.00798	0.00752	0.0404	0.000415	1.59e-05	0.0103	0.0456	0.00103	0.00545	0.0137	0.000288	0.0011	0.00039	0.00155	0.0048	0.00829	0.000547	0.000905	0.0015	0.00161	0.000101
m/z 804.920	0.00206	0.0013	0.00827	0.0182	0.000182	0.00179	0.00336	0.00211	0.194	4.33e-06	0.000886	0.229	0.00505	0.00769	0.00559	0.000353	7.92e-05	0.00328	0.00489	0.00538	0.00425	0.00557	0.0027	3.56e-05	0.000433	0.00956	0.0283	0.00277	0.00422	0.0033	0.0336	0.00166	0.000424	0.0154	0.0541	0.00285	0.0165	0.0293	0.00283	0.00147	0.00188	0.0025	0.007	0.00558	0.000642	0.000561	0.00204	0.00261	0.00065
m/z 878.843	0.00437	0.00094	0.0107	0.00971	0.000703	0.00253	0.00457	0.00355	0.0938	0.00242	0.000451	0.12	0.0212	0.027	0.0111	0.00232	3.53e-05	0.00478	0.00622	0.00871	0.00064	0.000994	0.0132	0.000202	0.000228	0.0197	0.0584	0.0138	0.0297	0.0425	0.0559	1.71e-05	1.3e-05	0.00239	0.0244	0.000385	0.00725	0.000462	0.00621	0.00432	0.00229	0.00412	0.00201	0.00724	0.000514	0.0108	0.000669	0.00164	0.00485
m/z 900.827	0.00233	0.00036	0.0117	0.0149	0.0017	0.00249	0.00417	0.00321	0.107	0.00699	4.8e-06	0.124	0.011	0.0161	0.00717	8.38e-05	9.89e-05	0.00403	0.0057	0.00728	0.00132	0.00241	0.0151	0.000248	0.00194	0.022	0.0665	0.0158	0.0328	0.0556	0.0652	2.05e-06	1.38e-08	0.00738	0.033	0.00128	0.000505	0.000572	0.0038	0.00377	0.000549	0.00403	0.00321	0.0038	0.000992	0.0126	0.00101	0.00109	0.00732
m/z 901.831	0.00181	0.000494	0.00345	0.00455	0.00167	0.000662	0.00114	0.000999	0.0285	0.014	0.005	0.0788	0.00385	0.00665	0.00156	0.000684	0.000225	0.0014	0.00197	0.00264	0.000479	0.000982	0.00631	2.25e-06	0.00023	0.00664	0.0191	0.00512	0.00996	0.00876	0.0189	0.000406	0.00123	0.00234	0.0118	0.00199	0.000255	0.000302	0.000755	0.00221	0.00236	0.00451	0.00124	0.000694	0.000969	0.00409	0.000384	0.00112	0.00251
m/z 839.386	0.000126	8.04e-05	0.00012	0.000373	0.000175	7.17e-05	8.14e-05	4.77e-05	0.00319	0.000157	6.27e-05	0.0101	0.000257	0.000356	0.000444	0.000489	0.000886	2.64e-05	4.87e-05	8.98e-05	4.38e-05	1.6e-07	0.000264	0.000337	0.00023	0.000266	0.00033	0.000239	6.31e-05	0.000333	0.00115	1.95e-05	0.000378	4.34e-06	9.47e-07	1.92e-05	0.00318	0.000135	0.000325	3.04e-05	0.00282	0.00213	0.000391	0.00808	0.000372	0.000199	0.00226	2.73e-05	0.000272
m/z 839.425	2.1e-06	3.14e-05	5.39e-06	0.000105	4.61e-05	4.83e-05	2.84e-05	2.09e-05	5.75e-09	6.37e-05	7.27e-07	0.0053	0.00368	0.00278	4.65e-05	0.00366	6.78e-06	3.1e-06	1.04e-05	1.23e-05	1.07e-06	9.89e-05	0.00027	7.99e-05	0.000116	0.000278	0.000421	0.000282	0.000241	0.000873	0.00127	0.00557	0.00398	4.21e-05	0.000314	0.00284	0.00073	0.00349	1.22e-05	0.00044	0.0846	0.0647	0.00521	0.000704	0.000138	0.000229	0.000622	0.0019	0.000281
m/z 827.465	0.00015	3.61e-05	0.000226	0.000647	0.00145	7.77e-05	0.000133	8.58e-05	0.00233	3.4e-07	9.62e-05	0.0116	0.000761	0.000723	0.000408	0.000545	6.86e-05	4.47e-05	8.6e-05	0.000127	0.00026	3.68e-05	0.000535	2.44e-06	7.03e-05	0.000396	0.00137	0.000437	0.000283	2.24e-05	0.00197	0.000215	0.00155	0.000724	0.00417	3.42e-05	0.00341	0.000176	2.34e-05	0.00296	0.00343	0.000263	0.00261	0.0202	0.00269	0.000308	0.000815	0.000181	0.00153
m/z 839.525	2.59e-05	4.91e-06	2.02e-05	7.89e-05	6.77e-05	1.71e-06	7.91e-06	7.61e-06	0.000334	3.15e-05	1.77e-05	0.00206	3.82e-05	6.05e-05	5.81e-05	7.21e-05	1.95e-05	9.24e-07	1.28e-07	9.28e-06	2.45e-05	1.46e-05	2.4e-05	2.87e-05	4.34e-05	3.07e-05	7.83e-05	1.78e-05	1.83e-05	0.000541	6.63e-05	1.88e-06	0.000661	1.18e-05	2.15e-05	3.09e-05	0.00111	0.000243	0.000355	6.7e-05	0.000173	0.000102	1.54e-05	0.0116	0.000698	4.7e-06	1.31e-05	0.000128	8.27e-05
m/z 818.410	3.82e-05	2.54e-05	9.87e-06	6.63e-05	0.000196	1.7e-05	1.25e-05	1.42e-05	0.000592	1.3e-06	5.17e-05	0.00515	8.45e-05	0.000121	7.76e-05	0.000307	3.33e-05	5.99e-06	1.76e-05	2.66e-05	6.67e-05	4.39e-05	6.93e-05	9.41e-05	0.000148	1.35e-05	0.000128	3.28e-06	3.82e-05	0.000885	1.82e-05	0.000179	7.11e-05	5.11e-05	0.000197	5.59e-07	0.00246	0.00109	0.0012	8.06e-05	0.000124	0.000103	8.46e-05	0.00358	2.04e-05	3.35e-05	1.37e-05	0.000313	7.49e-05
m/z 895.344	0.000228	8.15e-05	7.08e-06	3.72e-05	0.000283	6.97e-06	3.23e-05	2.19e-05	0.00222	4.08e-05	4.33e-06	0.00914	0.000221	0.0002	0.000228	0.000641	0.00019	2.34e-05	3.08e-05	8.3e-05	0.000141	0.000108	0.000194	0.000199	0.000248	5.39e-05	1.51e-05	0.000118	3.18e-05	0.00108	0.000225	0.000107	0.000271	0.0002	6.23e-05	1.41e-05	0.000116	0.000987	0.00176	8.4e-05	1.18e-05	0.000149	0.000135	0.0103	0.000398	2.39e-05	3.3e-05	0.000698	0.000131
m/z 812.570	0.000174	3.67e-05	0.000558	0.000183	1.25e-07	0.000377	0.000715	0.000432	0.0239	0.00465	0.00352	0.00852	0.0014	0.00275	0.00181	0.000327	0.000147	0.000165	6.85e-05	0.000383	0.000121	0.000249	0.00721	0.000417	0.000795	0.000465	0.000928	3.05e-05	3.24e-05	0.000571	0.00158	0.00334	0.0037	3.14e-06	0.00206	0.00244	0.00192	2.37e-06	0.000517	0.00519	0.000648	0.00781	0.00104	0.0098	0.00446	0.000325	0.000715	0.00717	0.0132
m/z 855.393	0.000159	7.43e-05	0.000627	0.000993	5.89e-05	0.000152	0.00027	0.000176	0.00256	0.000931	0.00222	0.0093	0.000128	0.000424	0.000216	0.00129	0.00079	6.89e-05	0.000177	0.000121	0.000162	2.11e-05	0.000209	0.000681	0.00073	0.000593	0.00178	0.000334	0.000447	0.00489	0.00235	0.00225	0.0215	0.000375	0.000119	0.00419	0.00403	0.00118	0.000141	0.000816	0.0251	0.00824	1.54e-05	0.000446	4.71e-05	0.000326	7.91e-05	1.89e-05	0.000336
m/z 840.638	3.53e-05	1.77e-05	2.21e-05	4.92e-06	0.000161	1.71e-05	5.1e-05	2e-05	0.00488	0.000713	6.65e-05	0.00274	3.86e-05	9.17e-05	0.000161	2.23e-05	0.000165	9.02e-07	4.39e-06	4.05e-06	4.92e-05	5.12e-05	0.0174	0.000124	9.57e-05	9.08e-05	0.000142	0.000582	0.00156	0.00203	0.000343	0.000529	0.00248	2.59e-05	0.000152	0.0357	2.91e-05	0.000135	0.00114	0.0438	0.037	0.022	0.00171	0.0192	0.00782	0.00245	0.000158	0.00265	0.0241
m/z 817.540	0.000112	0.000114	4.2e-05	0.000265	0.000377	2.96e-05	3.98e-05	4.59e-05	0.00329	7.47e-05	0.000174	0.00763	0.000277	0.000305	0.000246	0.000593	0.0002	1.44e-05	2.41e-05	7.12e-05	7.01e-05	3.98e-05	0.000357	0.000274	0.000233	0.000107	6.84e-05	0.000138	0.000262	0.00232	0.000346	0.00011	0.00213	7.66e-05	0.000516	0.0209	0.00324	0.00194	0.00198	0.0071	0.0187	0.000894	9.84e-05	0.0448	0.0026	5.32e-07	5.25e-05	9.49e-05	0.00148
m/z 819.555	6.62e-05	7.33e-05	2.62e-05	5.27e-05	0.00012	2.91e-05	4.79e-05	2.89e-05	0.00254	1.31e-05	1.5e-06	0.00422	0.000169	0.00023	0.000203	0.00033	0.000131	1.75e-05	2.47e-05	4.03e-05	9.34e-05	8.24e-05	0.000805	0.000116	9.76e-05	2.06e-05	2.64e-05	3.69e-05	0.000537	0.00234	0.000195	0.000139	0.000954	1.42e-06	0.000193	0.0219	0.000808	0.00084	0.0009	0.012	0.0157	0.00154	7.05e-06	0.0409	0.00502	0.000112	2.89e-05	3.48e-05	0.00275
m/z 860.508	3.11e-06	2.47e-06	1.3e-07	8.37e-05	0.000221	5.54e-06	4.01e-05	4.46e-05	0.00302	1.18e-05	2.68e-05	0.00265	0.00337	0.00235	0.00011	0.00783	0.00439	0.019	0.0173	0.0139	0.000158	0.000114	0.0015	9.83e-05	3.58e-06	0.000105	8.83e-05	2.48e-06	0.000639	0.00204	0.000339	0.000745	0.0013	1.26e-06	7.94e-06	0.014	0.00353	6.16e-05	0.00285	0.00883	0.0444	0.0189	0.000378	0.0315	0.00338	2.08e-05	4.09e-05	0.000927	0.00264
m/z 861.511	3.04e-05	4.8e-06	2.47e-05	8.06e-06	2.25e-05	1.11e-05	7.54e-06	4.26e-07	0.000326	0.000488	0.000107	8.82e-05	0.000323	0.000233	2.64e-06	0.000964	0.00315	0.0101	0.00915	0.0055	1.53e-05	5.6e-07	0.00422	1.32e-05	6.52e-06	0.000189	0.000798	0.000104	0.00046	0.0014	0.000254	8.66e-09	1.09e-05	4.38e-05	4.4e-06	0.0034	3.49e-05	0.000114	0.000271	0.00718	0.0124	0.00606	0.000496	0.00447	0.000811	0.000422	6.2e-06	0.000713	0.00353
m/z 881.434	4.86e-06	1.64e-05	0.000639	0.00127	9.6e-05	5.11e-05	5.19e-05	7.23e-05	4.92e-05	0.000951	0.0004	0.000453	1.4e-05	5.57e-05	3.34e-05	0.000625	0.000391	8.47e-07	1.13e-05	2.93e-05	4.42e-05	7.9e-06	0.000213	0.000495	0.000642	0.00104	0.00608	0.000253	6.22e-06	0.000241	0.000229	0.00039	0.0279	8.21e-05	0.00124	0.0254	0.00445	0.000305	0.00145	0.00651	0.0555	0.0124	0.000106	0.014	0.000618	8.92e-05	0.000166	1.05e-05	0.000809
m/z 883.445	6.88e-05	9.15e-05	0.00017	0.000462	0.000146	8.1e-05	0.000132	7.61e-05	0.000972	0.000204	2.42e-08	0.00151	3.76e-05	0.000216	0.000116	0.000419	0.000508	3.78e-05	4.92e-05	5.05e-05	0.00027	0.000171	2.27e-07	0.00147	0.00223	0.0005	0.0018	0.000326	0.000144	7.96e-07	0.00199	0.000951	0.0375	9.25e-05	5.86e-05	0.0412	0.00281	4.06e-07	0.000653	0.0091	0.0883	0.018	1.54e-06	0.0249	0.00157	0.000246	6.7e-07	0.00025	3.6e-05
m/z 883.475	0.000233	1.03e-08	1.59e-05	8.65e-05	0.00066	3.63e-06	1.98e-05	3.29e-05	0.00145	0.00149	2.15e-05	0.0396	0.00901	0.00532	0.00247	0.0312	0.000546	3.38e-06	7.51e-06	0.000563	0.000176	0.000186	6.66e-07	0.00491	0.0114	0.000638	0.0022	0.000462	0.00115	0.00521	0.00232	0.00262	0.0115	3.41e-05	0.000536	0.0161	2.63e-06	0.000983	6.65e-05	0.00369	0.0577	0.0153	0.000112	0.000209	5.49e-05	0.00044	6.19e-06	0.0151	0.0011
m/z 750.599	0.000641	0.000327	0.00129	0.00405	3.07e-06	4.84e-05	2.66e-05	7.87e-06	7.57e-05	0.000345	0.000292	0.00623	0.00216	0.00163	6.83e-05	0.00514	0.000133	7.17e-07	1.26e-07	2.72e-05	0.000102	2.04e-05	0.00257	9.46e-05	0.000758	0.000304	0.0019	4.1e-06	3.06e-07	0.000367	0.000108	0.00653	0.0135	0.00232	0.00302	0.0322	1.35e-05	0.00241	8.86e-05	0.0237	0.119	0.073	0.0185	0.00186	0.00141	0.000439	0.0227	0.0171	0.0062
m/z 823.659	1.63e-05	1.86e-05	3.34e-05	4.17e-05	9.66e-05	3.93e-05	7.48e-05	4.18e-05	8.54e-05	0.000299	0.000301	0.00306	0.00322	0.00212	5.86e-05	0.00278	0.000284	1.52e-05	2.87e-05	3.27e-07	7.58e-05	1.13e-05	0.000768	2.49e-06	0.000213	1.79e-05	9.09e-06	3.31e-05	9.04e-05	3.6e-05	0.000147	0.00721	0.0145	0.000118	0.000297	0.0251	0.000976	0.00403	0.000922	0.0164	0.201	0.157	0.0108	0.00381	0.00291	0.000337	0.00211	0.00346	0.0034
m/z 838.435	0.00126	0.00048	1.37e-07	9.55e-05	0.000146	3.14e-05	4.16e-05	8.33e-05	0.00101	0.00245	0.000386	0.0311	0.00578	0.00311	0.000364	0.0116	0.000594	4.18e-05	6.9e-05	0.000226	4.36e-05	0.000153	0.00017	0.000405	0.00294	0.0005	0.00202	0.000539	0.00068	0.00292	0.00228	0.00585	0.0193	0.000287	0.00357	0.0221	0.00029	0.00276	0.000318	0.00747	0.132	0.047	0.00121	0.0029	0.000227	0.00047	7.82e-06	0.00509	0.000495
m/z 864.455	0.000228	4.51e-05	3.97e-05	0.000796	3.16e-05	9.92e-05	0.000169	0.000164	0.000445	0.00517	0.00108	0.0293	0.00341	0.00121	3.36e-05	0.00969	0.000999	9.41e-05	0.000166	1.8e-05	0.000158	0.000264	0.000147	0.00341	0.00734	0.00114	0.00422	0.000971	0.00104	0.00241	0.00438	0.00804	0.055	5.7e-05	0.000636	0.0382	0.00464	0.000431	0.000155	0.00464	0.187	0.0688	0.000489	0.00417	4.19e-05	0.000667	0.000148	0.00252	0.000422
m/z 892.484	2.2e-05	2.41e-05	3.33e-05	1.11e-05	3.73e-05	1.93e-05	8.3e-06	2.76e-06	2.41e-05	1.21e-06	1.46e-05	0.00327	0.000982	0.00103	1.9e-05	0.00414	0.00517	0.0162	0.0148	0.0136	3.86e-06	1.11e-05	0.000162	4.81e-05	2.27e-06	7.19e-06	0.0003	1.24e-05	5.99e-05	0.000153	0.000347	0.0018	0.00329	2.74e-05	0.000164	0.0222	0.000407	0.00184	0.000289	0.0186	0.129	0.0302	0.000571	0.00415	0.00034	4.55e-05	1.8e-06	0.00103	0.000478
m/z 747.503	1.01e-05	1.43e-05	0.000141	0.000189	1.87e-06	0.000341	0.000355	0.000253	0.00157	0.000368	4.39e-06	0.00135	0.000401	0.000717	0.000866	0.00125	0.00058	6.63e-05	0.000115	0.000234	0.000213	0.000273	0.000853	5.39e-05	6.35e-06	0.00115	0.00316	0.0013	0.000766	0.00233	0.00496	0.00615	0.0232	0.000699	9.01e-05	0.0168	6.61e-05	0.00154	0.000248	0.00171	0.0426	0.0127	0.00257	0.0105	0.00136	0.000941	0.000698	0.00272	0.000496
m/z 784.540	8.94e-06	9.43e-06	0.0104	0.0152	0.000359	0.0047	0.00873	0.005	0.238	0.0453	0.0489	0.0851	0.0125	0.0268	0.0134	0.00181	0.0024	0.00312	0.0043	0.00453	0.00289	0.00284	0.0101	0.00348	0.00705	0.00792	0.0333	0.000461	0.00377	0.0311	0.0318	0.000914	0.000806	0.00922	0.0441	0.000291	0.00181	0.00604	0.000747	0.00658	0.000321	0.00758	0.00145	0.0143	0.00397	0.000646	0.00178	0.00753	0.0178
m/z 785.550	0.00015	3.95e-05	0.00072	0.00159	7.75e-05	0.000658	0.00131	0.000627	0.0608	0.0122	0.00538	0.0341	0.00154	0.00502	0.00245	0.000692	0.00214	0.000367	0.000504	0.000477	0.000741	0.000413	0.021	0.00158	0.00192	1.54e-05	7.08e-06	0.00237	0.00225	0.000249	8.97e-05	0.000796	0.000428	0.000574	0.00624	0.00409	2.24e-08	0.0043	0.000761	0.0127	0.000154	0.0136	5.27e-05	0.017	0.00693	0.00705	0.000169	0.0069	0.0313
m/z 752.540	4.02e-05	4.25e-05	0.000537	0.000433	0.00177	0.00063	0.00137	0.000849	0.0241	0.00115	0.00108	0.00347	0.000248	0.00172	0.00298	0.00274	0.00192	1.53e-06	6.19e-07	2.96e-06	0.00506	0.00457	0.000855	0.000225	5.06e-05	0.000936	0.00221	4.53e-06	0.000261	0.00454	0.00367	0.0197	0.00907	0.000711	0.00597	0.0091	0.00135	0.000512	0.000571	0.00186	0.0176	0.0206	0.000384	0.0067	0.000949	0.00028	1.42e-06	0.00738	0.00593
m/z 787.609	0.000348	0.000788	0.0224	0.0526	0.00305	2.42e-05	0.000236	0.000351	0.0721	0.0285	0.00728	0.0951	0.00202	0.00373	0.00372	0.00439	0.00368	0.000366	3.38e-05	0.000288	0.00341	0.00771	0.0154	0.00315	0.0038	0.000699	0.00456	0.00533	0.0039	0.00158	0.00229	0.0126	0.00514	0.0188	0.000149	0.026	0.0536	0.0113	0.000759	0.0107	0.00186	0.0234	0.00943	0.0224	0.00683	0.00984	0.00155	0.0121	0.0715
m/z 786.611	0.000498	0.000175	0.00177	0.00241	0.00461	0.000968	0.00189	0.0019	0.209	0.0649	0.0333	0.178	0.012	0.0208	0.016	0.00449	0.0073	0.00138	0.00069	0.00189	0.00301	0.00638	0.0161	0.00102	9.61e-05	0.000781	0.00121	0.0017	2.42e-05	0.00451	0.00184	0.018	0.00991	0.0189	0.00149	0.03	0.0828	0.0161	0.00506	0.0106	0.00251	0.0267	0.00847	0.0399	0.00775	0.00659	0.00107	0.0137	0.0778
m/z 788.627	0.00117	0.000369	0.00281	0.0011	0.00839	0.00284	0.00567	0.00341	0.261	0.0566	0.0288	0.236	0.0105	0.0175	0.0193	0.00451	0.00627	0.0012	0.000836	0.00165	0.00126	0.00372	0.00517	0.00512	0.00312	0.00116	0.00173	0.00124	4.64e-07	0.00726	0.00298	0.00512	0.000448	0.00203	0.0416	0.00761	0.0111	0.000992	0.00298	0.00284	0.000322	0.0126	5.78e-06	0.0271	0.00443	0.00611	2.41e-05	0.00489	0.061
m/z 789.629	0.00112	0.000346	0.00318	0.00126	0.00823	0.00283	0.00559	0.00339	0.272	0.0614	0.0308	0.245	0.0112	0.0187	0.0201	0.00457	0.00606	0.00118	0.000822	0.00175	0.00121	0.00359	0.00478	0.00509	0.00306	0.00111	0.00182	0.0012	1.33e-07	0.00726	0.00335	0.00509	0.00044	0.00193	0.0427	0.0077	0.0112	0.000897	0.00291	0.0027	0.000294	0.0123	1.01e-05	0.0273	0.00424	0.00597	2.22e-05	0.00466	0.0594
m/z 790.633	0.00205	0.000495	0.000631	0.00118	0.00626	0.000149	0.000303	3.9e-05	6.35e-05	0.000349	0.00573	0.0147	8.23e-05	8.15e-05	0.000112	0.00507	0.00475	0.000218	2.28e-05	2.18e-05	0.00163	0.00489	0.0142	0.0031	0.00407	0.0038	0.0258	0.00959	0.00865	0.0164	0.0186	0.00158	2.88e-06	0.000477	0.000665	0.0044	0.000182	0.0048	0.0157	0.00389	0.000405	0.0113	0.000379	0.00388	0.0026	0.0113	5.17e-05	0.00162	0.0502
m/z 825.572	0.000853	0.001	0.0061	0.000625	0.00219	0.00203	0.00354	0.00306	0.169	0.0543	0.0499	0.129	0.0185	0.0249	0.0202	0.0054	0.00256	0.00151	0.00141	0.00376	0.000921	0.00116	0.00116	0.00196	0.000702	0.00934	0.0287	0.00513	0.00798	0.0271	0.0289	0.0103	0.00787	0.00304	0.0054	0.00972	0.0251	0.00885	0.0199	0.000201	0.000875	0.00433	0.000505	0.0274	0.00159	0.00239	8.21e-05	0.00046	0.00454
m/z 810.609	4.21e-05	0.00029	0.0118	0.00077	0.00283	0.00418	0.00706	0.00591	0.297	0.0968	0.092	0.162	0.0253	0.0362	0.0337	0.00156	0.0016	0.00113	0.000405	0.00303	0.00285	0.0159	0.00894	0.00359	0.0005	0.019	0.0594	0.0118	0.026	0.0952	0.0545	0.013	0.00377	0.00256	0.022	0.00754	0.0829	0.0344	0.0183	6.02e-05	0.000563	0.00503	0.00663	0.0344	0.00376	0.00707	0.00416	0.0216	0.00274
m/z 811.611	7.77e-05	0.000303	0.0114	0.000631	0.00325	0.0042	0.00695	0.0058	0.283	0.0948	0.0904	0.156	0.0249	0.0355	0.0328	0.00153	0.00156	0.00107	0.000344	0.00289	0.00258	0.0165	0.00829	0.00395	0.000655	0.0179	0.0563	0.0113	0.0242	0.0897	0.0508	0.0125	0.00405	0.00281	0.0207	0.00824	0.0807	0.0341	0.0175	7.69e-06	0.000673	0.0055	0.00759	0.0335	0.00399	0.00651	0.0046	0.0229	0.0033
m/z 824.569	0.000164	0.000579	0.0144	0.00421	0.00116	0.00402	0.00618	0.0054	0.299	0.0745	0.0829	0.187	0.0299	0.0425	0.0341	0.00263	0.00144	0.00277	0.003	0.00638	0.000597	0.000927	0.0035	0.000759	6.02e-05	0.0217	0.0727	0.0123	0.0219	0.0672	0.0705	0.0135	0.0112	0.00204	0.014	0.011	0.0377	0.0124	0.0303	9.36e-05	0.00255	0.00554	0.000335	0.0353	0.0017	0.00625	0.0003	0.00183	0.00178
m/z 751.536	9.28e-05	5.54e-05	0.0101	0.00978	0.00251	0.00447	0.00804	0.00526	0.115	0.0105	0.0212	0.0158	0.00579	0.013	0.0166	0.00551	0.00396	0.000469	0.000756	0.00096	0.00265	0.00268	0.00742	1.14e-05	0.00315	0.0182	0.0575	0.0132	0.02	0.0718	0.0604	0.0207	0.00971	0.0102	0.0407	0.00385	0.0031	0.00049	0.00481	0.000836	0.0139	0.00821	0.000956	0.0074	0.000147	0.00841	0.000667	0.00474	0.000828
m/z 768.515	0.000792	0.000708	0.0117	0.017	0.00309	0.00506	0.00852	0.00512	0.187	0.0299	0.0412	0.0715	0.0174	0.0283	0.0255	0.000158	0.00618	0.00226	0.00341	0.00514	3.09e-05	3.31e-05	0.00294	2.88e-05	0.000892	0.0152	0.0515	0.00924	0.0124	0.0472	0.0552	0.00456	0.00842	0.0175	0.061	0.000772	0.0025	0.0116	3.82e-06	0.00134	0.000701	0.000725	0.00659	0.00913	3.49e-06	0.00446	0.00272	9.58e-05	0.000154
m/z 767.510	0.00017	0.00048	0.016	0.0217	0.00229	0.00647	0.0112	0.00722	0.235	0.0355	0.0527	0.0889	0.0203	0.0335	0.0281	5.24e-08	0.00418	0.00266	0.00392	0.00578	5.84e-06	5.1e-05	0.0101	2.71e-05	0.00225	0.0237	0.0773	0.0164	0.0235	0.0747	0.0832	0.00501	0.0085	0.0186	0.0686	0.000267	0.00111	0.00777	0.000831	0.00309	0.000866	3.75e-05	0.00702	0.0103	5.96e-08	0.0103	0.00256	5.38e-05	0.0013
m/z 826.583	0.000983	0.00082	0.0115	0.0127	0.00734	0.00558	0.00969	0.00632	0.309	0.0623	0.0573	0.248	0.0246	0.0361	0.0333	0.00463	0.00358	0.00189	0.00231	0.00445	0.0002	0.00047	0.0034	0.00386	0.000977	0.0139	0.0419	0.00679	0.0105	0.0385	0.0468	0.0032	0.00293	0.0101	0.0673	0.00204	0.00023	0.00389	1.16e-05	0.000565	0.000125	0.00159	0.00337	0.0301	0.001	0.0027	0.00144	1.02e-05	0.00502
m/z 827.587	0.000882	0.000774	0.0114	0.013	0.00723	0.00569	0.00995	0.00643	0.295	0.0588	0.0555	0.229	0.0239	0.0353	0.0327	0.00396	0.00361	0.00195	0.00238	0.00443	0.000193	0.000428	0.00368	0.0035	0.000754	0.0141	0.0435	0.00719	0.0108	0.0386	0.0475	0.00336	0.00318	0.0109	0.0673	0.00196	0.000162	0.0039	2.22e-06	0.000691	0.000173	0.00159	0.00367	0.0285	0.000879	0.003	0.00149	8.65e-06	0.00418
m/z 709.522	0.000365	0.000193	1.19e-05	0.00122	0.00108	0.000154	0.000364	0.000227	0.0147	0.000279	7.1e-06	0.0154	0.00083	0.00109	0.00172	0.000253	0.000388	8.44e-08	1.8e-05	5.41e-05	0.000452	0.000185	0.00546	0.000862	0.000524	0.000366	0.000957	9.85e-05	0.000654	0.00137	4.32e-05	0.00368	0.0113	2.62e-06	0.000999	0.0239	0.00326	0.00224	0.00468	0.0209	0.0389	0.036	0.00239	0.0298	0.00654	0.00123	6.72e-05	0.000579	0.00873
m/z 835.557	0.00012	8.03e-05	0.000857	0.00256	0.000573	0.000399	0.000547	0.000357	0.0106	2.33e-05	0.00021	0.0167	0.00249	0.00281	0.00216	0.0016	0.000234	0.000196	0.000338	0.000545	0.000354	9.07e-05	0.000673	0.00072	0.000559	0.00151	0.00508	0.00169	0.000577	7.53e-05	0.00652	3.06e-05	0.00622	0.00108	0.00312	0.00301	0.0111	0.00526	0.00177	0.000394	0.00272	8.44e-05	0.000467	0.0281	0.00159	0.000934	0.000152	0.000954	0.000245
m/z 855.499	0.000349	0.000133	0.00025	0.00105	0.000491	0.000167	0.000152	7.87e-05	0.00384	0.000122	0.000119	0.0215	0.000777	0.000833	0.000717	0.00136	0.000457	4.02e-05	7.75e-05	0.000144	0.000268	0.000199	0.000387	0.000563	0.000561	0.000191	0.000771	0.000188	5.46e-06	0.00222	0.00142	0.000299	0.00325	2.69e-05	0.000145	0.000403	0.0101	0.00422	0.00397	1.71e-05	3.55e-05	5.91e-05	0.000164	0.0289	0.00121	0.000267	3.02e-06	0.00141	0.000181
m/z 840.540	0.000405	0.000247	0.00146	0.0049	0.000822	0.000403	0.000578	0.000386	0.0091	0.000315	0.000256	0.0249	0.0029	0.00304	0.00292	0.00197	0.000732	0.00022	0.000415	0.000741	0.00116	0.000775	0.00213	0.000604	0.000243	0.00214	0.00995	0.00207	0.0015	2.13e-05	0.00885	0.000639	0.00801	0.000995	0.0026	0.000312	0.0212	0.00954	0.00403	0.000383	0.000846	0.000529	0.00135	0.0139	0.000421	0.00146	0.000475	0.00319	0.00389
m/z 857.515	0.000485	0.00026	0.000288	0.00239	0.000428	0.000245	0.000369	0.000237	0.00846	1.14e-08	0.000679	0.032	0.00184	0.00189	0.00196	0.00182	0.00107	4e-06	4.81e-05	0.000224	0.000837	0.000505	0.00137	0.00064	0.00047	0.00128	0.00618	0.00124	0.000801	0.000308	0.00459	0.00118	0.00218	0.000305	0.000892	3.68e-05	0.0148	0.00559	0.00264	1.23e-05	0.000339	0.000336	0.000242	0.0156	0.00108	0.000798	9.48e-05	0.00235	0.0021
m/z 878.380	0.000251	9.07e-05	0.000376	0.00169	0.000273	0.000181	0.000223	0.000143	0.00294	0.00183	0.000363	0.00526	0.000979	0.00127	0.000953	0.000959	0.000968	0.000123	0.00021	0.000354	0.000481	0.000383	0.000864	2.73e-06	5.36e-06	0.000965	0.0024	0.000943	0.000158	0.000356	0.00336	0.00036	0.0305	0.000237	0.000344	0.00678	0.0171	0.00465	0.00426	0.000487	0.0215	0.0019	9.85e-05	0.0249	0.000381	0.000596	5.1e-05	0.00139	0.00138
m/z 838.524	0.000249	0.000182	0.000361	0.00185	0.000702	0.000221	0.000286	0.00019	0.00471	0.000861	0.00021	0.0215	0.00139	0.00149	0.00139	0.00169	0.000169	6.57e-05	0.000157	0.000311	0.000623	0.000513	0.000976	0.000574	0.000396	0.000927	0.00308	0.000918	0.000178	0.000846	0.00366	0.000248	0.0115	7.17e-05	0.000281	0.00217	0.0168	0.00594	0.00468	0.000129	0.00321	1.01e-05	0.000373	0.0382	0.00117	0.000558	0.000199	0.00244	0.00135
m/z 817.403	0.000527	0.000332	0.00022	0.00193	0.00174	0.000297	0.000342	0.000255	0.0154	2.37e-05	0.000312	0.0725	0.00182	0.00206	0.00184	0.00282	0.000795	0.000118	0.000209	0.000404	0.000774	0.000594	0.00119	0.00151	0.00152	0.000609	0.000248	0.000799	2.03e-05	0.00321	0.0027	0.000731	0.000154	0.000892	0.00411	3.92e-05	0.0198	0.0112	0.0108	0.000514	0.000673	0.00137	0.000889	0.0206	0.000152	0.000417	0.000219	0.00403	0.000211
m/z 818.552	0.000477	0.000341	0.000288	0.0018	0.00144	0.000295	0.000378	0.000272	0.0121	0.000333	0.000241	0.0305	0.00152	0.00203	0.00183	0.00198	0.0012	0.000151	0.00026	0.000459	0.000679	0.000467	9.49e-05	0.000837	0.000553	0.000626	0.00125	0.000642	7.89e-05	0.00344	0.00308	2.25e-05	0.0143	0.000535	0.00258	0.0281	0.0141	0.00776	0.00777	0.00503	0.0236	0.001	0.000556	0.0606	0.00224	0.000156	0.000232	0.00122	0.00128
m/z 816.538	0.000544	0.000411	0.000257	0.00243	0.0023	0.000419	0.000544	0.000366	0.00479	0.00278	0.00217	0.0229	0.00186	0.00189	0.00201	0.00329	0.00173	0.000208	0.000355	0.00056	0.00105	0.000795	6.3e-06	0.00131	0.00116	0.000779	0.00079	0.000654	0.000181	0.0049	0.00284	2.15e-06	0.0234	0.00133	0.00271	0.0275	0.0259	0.0133	0.0144	0.00344	0.0246	0.000887	0.00104	0.0471	0.000952	0.000278	0.000362	0.00351	0.000656
m/z 832.510	0.000677	0.000528	0.000692	0.00322	0.0026	0.00054	0.000681	0.000477	0.0241	1.38e-05	8.13e-05	0.0717	0.00332	0.0038	0.00352	0.00374	0.00105	3.05e-07	1.77e-05	0.000256	0.00104	0.000921	0.00018	0.00193	0.0018	0.00147	0.00208	0.00125	4.09e-05	0.00348	0.00559	0.000185	0.012	0.00156	0.0061	0.0158	0.0244	0.0148	0.0138	0.0015	0.00702	7.76e-06	0.00137	0.0509	0.00154	0.000515	0.000482	0.00416	0.00147
m/z 833.513	0.000378	0.000283	0.000194	0.00114	0.00118	0.000195	0.00025	0.000175	0.0112	1.09e-06	8.97e-05	0.0395	0.00112	0.00139	0.00128	0.00107	2.87e-05	0.000905	0.000711	0.000137	0.000509	0.000407	6.59e-05	0.00094	0.000922	0.000452	0.000257	0.000432	0.000402	0.00435	0.002	3.07e-05	0.00195	0.000526	0.00232	0.0125	0.0111	0.00692	0.00719	0.00243	0.0046	3.8e-06	0.000478	0.056	0.00217	9.3e-05	0.000217	0.00147	0.00148
m/z 802.437	0.000628	0.000468	0.000998	0.00406	0.00074	0.000473	0.000583	0.000433	0.0165	6.08e-05	0.000455	0.0564	0.003	0.00322	0.00296	0.00308	9.14e-05	0.000243	0.000429	0.000853	0.00088	0.000843	0.00245	0.000592	0.000674	0.00158	0.0048	0.00218	0.000935	6.67e-06	0.00793	0.000311	0.0047	0.000946	0.0027	4.53e-05	0.024	0.00887	0.00314	0.000329	5.61e-05	0.000741	0.000522	0.0133	0.000109	0.00158	2.61e-05	0.00363	0.00229
m/z 780.452	0.00108	0.000709	0.00164	0.00635	0.0023	0.000866	0.00113	0.000792	0.0316	0.00148	0.00236	0.0633	0.00549	0.00609	0.00568	0.00513	0.000371	0.000448	0.000854	0.00155	0.00187	0.00131	0.00448	0.00206	0.00184	0.00323	0.00916	0.0036	0.00176	0.000647	0.0135	0.000505	0.0163	0.00364	0.0102	0.000663	0.0363	0.0194	0.0086	0.00108	0.000657	0.00101	0.0025	0.008	1.68e-06	0.00266	0.000879	0.00773	0.00114
m/z 854.497	0.000542	0.000351	0.000998	0.00348	0.00183	0.000524	0.000488	0.000433	0.0184	6.99e-05	7e-06	0.0766	0.00424	0.00496	0.0044	0.00596	5.61e-05	0.00036	0.000567	0.00109	0.00129	0.00126	0.00275	0.00173	0.00169	0.00204	0.00747	0.00267	0.000217	0.0035	0.0087	0.00155	0.0109	0.000366	0.00251	0.00128	0.0271	0.0118	0.00782	0.000284	0.00032	0.000898	0.00143	0.0282	0.00049	0.00176	0.000499	0.00676	0.0028
m/z 834.554	0.000353	0.000722	0.011	0.021	0.000816	0.00384	0.00567	0.00377	0.0887	0.00525	0.0194	0.0475	0.0202	0.0249	0.0207	0.00256	8.53e-06	0.0019	0.00326	0.00569	0.00218	0.00234	0.0134	0.000674	3.44e-05	0.0198	0.072	0.0175	0.0183	0.0308	0.0684	9.92e-05	0.00754	0.0137	0.037	1.99e-05	0.0176	0.0158	0.000358	0.0017	0.000307	0.00494	0.00694	0.0161	2.76e-06	0.0125	0.00215	0.00625	0.0128
m/z 763.479	7.37e-05	0.000426	0.0112	0.0216	1.22e-05	0.00417	0.00565	0.00391	0.0867	0.00332	0.0154	0.0423	0.0182	0.0239	0.0168	0.000881	0.000559	0.00203	0.0038	0.00608	0.00349	0.00272	0.0147	6.94e-05	0.000525	0.0192	0.0659	0.0185	0.0191	0.0342	0.0699	0.00036	0.0251	0.00797	0.0225	0.0017	0.0218	0.0112	0.000101	0.000606	0.0113	1.27e-05	0.00232	0.00652	0.000165	0.0133	0.00157	0.0056	0.0132
m/z 801.434	0.00101	0.0012	0.00946	0.0214	0.000107	0.00337	0.00472	0.00314	0.0897	0.00546	0.018	0.103	0.0195	0.0226	0.0174	0.00595	0.000198	0.00173	0.00325	0.00559	0.0053	0.00441	0.0144	0.000222	3.27e-05	0.0154	0.0558	0.015	0.0147	0.0164	0.0582	0.00137	0.00651	0.0093	0.0244	0.000307	0.0426	0.0249	0.00187	0.00215	8.07e-06	0.00487	0.00371	0.00462	0.000279	0.0111	0.000432	0.0107	0.0149
m/z 778.462	0.000359	0.00057	0.00683	0.0169	0.00184	0.00266	0.00376	0.00249	0.0739	0.00149	0.00624	0.1	0.0155	0.0183	0.0149	0.00608	0.000133	0.00144	0.00261	0.00425	0.0032	0.00412	0.0085	0.00159	0.000909	0.0112	0.0364	0.0101	0.00711	0.00412	0.0421	0.0013	0.0128	0.00612	0.0177	0.00184	0.0338	0.0241	0.00701	0.00115	0.000818	0.00305	0.00673	0.0301	1.28e-06	0.00703	0.00201	0.0127	0.00636
m/z 779.452	0.00117	0.00122	0.00897	0.0221	0.0025	0.00349	0.0049	0.00326	0.104	0.00741	0.0169	0.111	0.02	0.0235	0.0201	0.00778	0.000206	0.00183	0.00342	0.00582	0.00428	0.00428	0.0143	0.0024	0.00149	0.015	0.0486	0.0144	0.0121	0.0149	0.055	0.000879	0.0152	0.013	0.0358	5.18e-05	0.0452	0.0328	0.00615	0.00311	0.000462	0.00313	0.00711	0.0107	0.000267	0.0104	0.00275	0.017	0.00785
m/z 850.525	0.000493	0.000649	0.00706	0.0172	0.00371	0.00254	0.00395	0.00267	0.0745	0.00141	0.00776	0.0976	0.0126	0.0139	0.0144	0.00542	1.39e-07	0.00154	0.00273	0.00392	0.00232	0.00312	0.0131	0.00265	0.00121	0.0138	0.0462	0.0133	0.0113	0.0104	0.0512	0.000929	0.0128	0.0108	0.0324	7.44e-05	0.0393	0.0282	0.00587	0.00519	0.000337	0.00599	0.00753	0.0145	0.000216	0.00971	0.0019	0.012	0.00906
m/z 851.528	0.000944	0.000697	0.00294	0.00956	0.00422	0.00122	0.00169	0.00112	0.0393	6.15e-05	0.00123	0.0984	0.00844	0.00887	0.00835	0.00896	3.95e-06	0.00061	0.00115	0.00216	0.00138	0.00176	0.0063	0.00393	0.00327	0.00542	0.0174	0.00541	0.00311	0.000402	0.0213	0.00118	0.0145	0.00528	0.0166	5.23e-05	0.0481	0.0283	0.0123	0.00226	6.77e-05	0.00363	0.00407	0.0128	6.43e-06	0.0039	0.00103	0.0125	0.00287
m/z 856.511	0.00121	0.00103	0.00546	0.013	0.00114	0.00154	0.00232	0.00148	0.0429	0.000558	0.0061	0.0824	0.0109	0.0116	0.0105	0.00692	0.00242	0.00083	0.00155	0.00274	0.00388	0.00257	0.00738	0.00195	0.00107	0.00784	0.0342	0.00753	0.00696	0.00253	0.0309	0.00337	0.00567	0.00439	0.0131	0.000483	0.0385	0.022	0.00566	0.0021	0.000248	0.00416	0.00322	0.00766	3.67e-06	0.00559	0.000881	0.0106	0.00979
m/z 877.377	9.93e-05	0.000159	0.00509	0.0122	1.15e-05	0.00182	0.00267	0.00174	0.0307	0.000147	0.00242	0.00528	0.00613	0.00936	0.00586	1.18e-05	0.00303	0.000992	0.00187	0.00283	0.00297	0.00223	0.00598	0.00198	0.00334	0.00907	0.0322	0.00853	0.00722	0.0113	0.0354	0.000897	0.0434	0.0052	0.0101	0.00628	0.0398	0.0185	0.00357	1.77e-06	0.0241	0.000982	0.0013	0.00335	3.36e-05	0.00616	0.00088	0.0024	0.00751
m/z 791.527	0.00062	0.000477	0.00135	0.00499	0.00104	0.000674	0.000921	0.000635	0.0169	0.000968	0.000105	0.0337	0.00349	0.00443	0.00376	0.0021	0.00212	0.000349	0.000583	0.00103	0.00176	0.00108	0.00154	0.000263	0.000133	0.00251	0.00668	0.00249	0.00069	0.000145	0.0105	2.2e-06	0.0363	0.00145	0.00423	0.0183	0.0276	0.0125	0.00967	0.000806	0.0209	0.000984	0.000813	0.0321	0.000748	0.00146	0.000261	0.00233	0.000361
m/z 790.523	0.000676	0.000776	0.00694	0.013	0.000609	0.00279	0.00397	0.00272	0.0756	0.0016	0.00668	0.0631	0.012	0.0168	0.012	0.00146	0.00267	0.00149	0.0021	0.00392	0.00359	0.00165	0.00621	1.83e-05	0.000106	0.0112	0.0369	0.0102	0.00763	0.0102	0.0421	8.35e-06	0.0283	0.00464	0.0173	0.0124	0.0193	0.0116	0.00353	0.000271	0.0184	0.000225	0.00141	0.0339	0.000691	0.0067	0.000521	0.00139	0.00193
m/z 805.482	0.000736	0.000459	0.00151	0.00595	0.00315	0.000764	0.000969	0.000696	0.0278	0.000136	2.17e-05	0.0844	0.00476	0.00548	0.00487	0.00538	0.00147	0.000355	0.000658	0.00114	0.00127	0.00127	0.00207	0.00142	0.00152	0.00216	0.00433	0.00246	0.000257	0.00129	0.0103	0.000229	0.0197	0.00198	0.00625	0.00787	0.0393	0.0217	0.0147	7.78e-07	0.00397	0.000163	0.00198	0.0321	0.000388	0.00141	0.000687	0.00709	0.000176
m/z 788.505	0.000329	0.000338	0.00267	0.00898	0.0016	0.00138	0.00183	0.00126	0.0303	0.00152	0.000106	0.054	0.0061	0.00797	0.00602	0.00248	0.00327	0.000731	0.00134	0.002	0.00203	0.00217	0.00369	0.000116	6.71e-05	0.00487	0.0141	0.00463	0.00181	0.000186	0.0196	3.68e-05	0.0393	0.00276	0.00683	0.0144	0.0388	0.0197	0.0109	0.000171	0.0194	0.000598	0.00204	0.0229	0.000123	0.00276	0.00113	0.00609	0.00064
m/z 804.481	0.000702	0.000566	0.0024	0.00876	0.00323	0.00129	0.00171	0.00115	0.0397	0.000125	1.48e-05	0.102	0.00736	0.00872	0.00751	0.0063	0.00146	0.000662	0.00121	0.002	0.00225	0.0021	0.00341	0.00138	0.00134	0.004	0.00995	0.00398	0.000921	0.000377	0.0165	0.000421	0.0226	0.00317	0.0102	0.00718	0.0429	0.0246	0.0155	0.000121	0.00377	0.000329	0.00319	0.0275	7.43e-05	0.00251	0.00117	0.00998	0.000254
m/z 893.349	0.00104	0.000686	0.00269	0.00913	0.00292	0.00136	0.00178	0.00119	0.0437	5.77e-06	0.000619	0.0774	0.00792	0.00894	0.00805	0.00677	0.00216	0.000685	0.00127	0.00219	0.00292	0.00199	0.00506	0.0021	0.00174	0.00492	0.0139	0.00492	0.00198	0.000105	0.0196	0.000257	0.0308	0.00453	0.013	0.00408	0.053	0.0318	0.0183	0.000293	0.00518	0.000314	0.00273	0.0148	1.51e-05	0.00324	0.00106	0.0105	0.000982
m/z 894.351	0.000665	0.000393	0.00078	0.00383	0.00262	0.000516	0.000669	0.000454	0.0205	0.000162	2.25e-05	0.0559	0.00337	0.00358	0.00331	0.00454	0.00167	0.000262	0.000487	0.000875	0.00134	0.000965	0.00184	0.00172	0.00149	0.00167	0.00405	0.00171	0.000154	0.00145	0.00697	0.00024	0.0205	0.00164	0.00508	0.00373	0.0334	0.0169	0.0155	2.58e-05	0.00347	0.000173	0.0013	0.0274	0.000287	0.00106	0.000486	0.006	0.00059
m/z 766.569	0.000207	0.000129	0.000367	1.05e-07	9.49e-05	0.000126	0.000161	0.00018	0.00268	0.000145	3.32e-05	3.38e-05	0.000161	4.25e-05	7.69e-06	0.0027	0.00126	9.63e-05	0.000133	8.26e-05	0.000223	0.000387	0.00329	0.00193	0.00204	0.000371	0.00142	2.14e-06	5.01e-05	1.89e-06	0.000688	0.00564	0.0577	0.0141	0.0142	0.0584	1.77e-06	0.000966	2.97e-06	0.0336	0.091	0.0646	0.0315	0.01	0.00388	0.000151	0.0249	0.02	0.00982
m/z 766.523	0.000457	9.04e-05	0.000224	0.00165	0.000784	0.000415	0.00088	0.000453	0.0364	0.000701	1.76e-05	0.0382	0.000271	0.002	0.000836	5.21e-05	0.00332	0.000336	0.000577	0.000336	0.000508	0.000469	0.00878	0.000699	0.000226	4.5e-05	0.000347	0.00229	0.00322	0.00291	8.54e-08	0.00349	0.0292	2.15e-06	0.000502	0.0365	0.00608	0.00736	0.00737	0.0143	0.0443	0.0424	0.000946	0.0105	0.00243	0.00589	0.000175	0.0023	0.0319
m/z 868.671	0.000307	0.000146	0.000366	0.00111	0.00036	0.00022	0.000363	0.000231	0.00455	0.00133	0.000498	0.000872	2.13e-05	0.000277	0.000295	0.000421	0.0014	0.000129	0.000262	0.00032	0.00057	0.000382	0.000604	0.00286	0.00275	0.000543	0.00195	3.87e-05	2.25e-05	0.000178	0.00134	0.00268	0.077	0.000432	0.000615	0.0451	0.00789	0.00209	0.00342	0.00553	0.102	0.0498	0.000296	0.00802	0.000721	5.67e-05	0.000163	0.000144	0.00147
m/z 822.655	2.79e-06	8.67e-08	0.000104	0.00128	0.00162	0.00028	0.000545	0.000356	0.0067	0.00209	0.00179	0.00159	0.000528	0.000112	0.00103	0.00129	0.00196	0.00018	0.000322	0.000287	0.000648	0.0004	0.00186	4.29e-08	0.000242	0.000207	0.000429	1.83e-05	0.000228	0.000169	0.00118	0.00654	0.0452	0.000534	0.00176	0.0425	0.00994	0.0012	0.00749	0.0119	0.153	0.102	0.00233	0.0101	0.00114	0.0009	0.000213	0.000559	0.00743
m/z 833.677	7.15e-05	4.89e-05	7.79e-06	0.000321	0.00124	0.000172	0.000334	0.000226	0.00667	0.0016	0.00196	0.00267	0.000293	5.05e-05	0.00105	0.000379	0.00144	0.000122	0.000218	0.000184	0.000215	8.9e-06	0.00532	5.31e-05	1.56e-05	0.000131	6.24e-05	0.000237	0.000806	0.00129	0.000534	0.0099	0.0486	0.00033	0.000178	0.0705	0.00361	8.72e-08	0.00409	0.0241	0.219	0.122	0.0074	0.0192	0.00289	0.00178	9.26e-05	0.00123	0.0127
m/z 834.690	0.000205	0.000109	8.43e-05	0.00112	0.00151	0.00027	0.000502	0.000291	0.00721	0.00222	0.00187	0.00196	0.000315	1.02e-05	0.00126	0.000458	0.00198	0.000175	0.000315	0.00031	0.000367	8.86e-05	0.00326	9.74e-05	0.000385	0.000455	0.000859	2.27e-06	0.000106	0.000402	0.00173	0.0102	0.0603	0.000143	0.00124	0.0695	0.00749	0.000686	0.00526	0.0168	0.229	0.111	0.00455	0.0181	0.00222	0.000616	0.000151	0.000716	0.0058
m/z 839.630	8.28e-05	6.62e-06	0.000346	0.00164	0.00128	0.000415	0.000638	0.000381	0.0147	0.00014	7.03e-05	0.0145	0.000576	0.00154	0.00182	3.4e-05	0.00216	0.000193	0.000325	0.00049	0.000399	2.36e-05	0.000902	0.000263	0.000463	0.000549	0.00126	4.8e-06	0.000127	0.00077	0.00219	0.00139	0.0621	0.00017	0.00137	0.0378	0.0134	0.00495	0.00749	0.00728	0.0566	0.036	0.000562	0.0162	0.00132	0.000111	0.000148	0.000202	0.0073
m/z 850.688	0.000325	0.000156	0.00124	0.00469	0.00186	0.000843	0.00151	0.000935	0.0176	0.00211	0.00054	0.0049	3.16e-05	0.000185	0.00265	0.00151	0.00482	0.000443	0.000852	0.000926	0.00164	0.000609	3.35e-05	0.00113	0.00312	0.00215	0.00663	0.000977	0.000844	0.00171	0.00951	0.00834	0.0688	0.0031	0.00796	0.037	0.022	0.00506	0.00856	0.00181	0.15	0.0901	0.00055	0.00182	2.77e-05	0.000162	0.000799	2.31e-08	0.00133
m/z 851.692	0.000157	9.34e-05	0.000438	0.00167	0.000436	0.00015	5.82e-05	0.000189	0.00401	0.00584	0.00305	6.38e-05	0.000419	0.000106	2.25e-05	0.00233	0.00272	0.000228	0.000467	0.000482	0.000786	1.86e-05	9.46e-05	0.00169	0.00225	0.00121	0.003	0.000493	0.000356	0.00047	0.00474	0.0107	0.0786	0.000307	0.000638	0.0396	0.0113	1.18e-06	0.00182	0.0194	0.241	0.132	0.0173	0.00932	0.0034	0.000166	4.5e-07	0.000945	0.000279
m/z 832.677	0.000169	5.28e-05	0.00033	0.00245	0.00344	0.000588	0.0011	0.000627	0.0183	0.00143	0.00162	0.0151	3.87e-07	0.000186	0.00252	1.04e-05	0.0038	0.000338	0.000621	0.000667	0.000949	0.000351	0.00389	8.14e-06	0.000131	0.000488	0.00081	5.79e-05	0.000385	0.00089	0.00252	0.00779	0.0508	0.00142	0.00584	0.0566	0.0167	0.00627	0.013	0.0149	0.157	0.0843	0.00164	0.013	0.00159	0.00131	0.000403	0.000116	0.0147
m/z 848.648	0.000341	0.00011	0.00121	0.00515	0.0032	0.00102	0.00166	0.000939	0.045	2.26e-07	3.3e-06	0.0508	0.00248	0.0049	0.00493	0.000813	0.00528	0.000607	0.00112	0.00144	0.00232	0.00142	0.00305	0.000176	0.000327	0.00114	0.00364	1.83e-06	0.000142	0.00079	0.00552	0.00205	0.0586	0.00307	0.012	0.0497	0.0236	0.0196	0.0157	0.00961	0.0678	0.0303	7.29e-05	0.0124	0.00117	0.000683	0.000671	0.000238	0.0166
m/z 849.650	0.000346	0.000118	0.000554	0.0018	0.00187	0.00049	0.000778	0.000552	0.0253	0.000315	0.000228	0.0307	0.00135	0.00306	0.00278	0.000471	0.00339	0.000393	0.000712	0.000805	0.00144	0.000591	0.00285	0.000281	0.000256	0.000688	0.00195	6.34e-08	0.000287	0.00213	0.00319	0.00298	0.0782	3.78e-05	0.00137	0.0656	0.0118	0.00661	0.00773	0.0146	0.0902	0.0426	0.00124	0.0199	0.00195	0.000578	0.000279	5.11e-07	0.0123
m/z 865.646	0.000589	0.000277	0.00114	0.00513	0.00221	0.000752	0.00122	0.00076	0.0263	0.000274	2.49e-07	0.0192	0.00148	0.00307	0.00349	0.000104	0.00391	0.000454	0.000856	0.00112	0.00208	0.0012	0.000123	0.000486	0.000697	0.00173	0.00525	0.000525	0.000213	4.08e-05	0.00686	0.00147	0.0766	0.00317	0.00822	0.0198	0.0297	0.0173	0.0145	0.000736	0.0396	0.0208	0.000512	0.00312	2.47e-08	7.8e-05	0.000735	0.00109	0.00535
m/z 838.626	0.000262	7.84e-05	0.00132	0.0041	0.0025	0.000942	0.0015	0.000921	0.035	1.51e-05	1.85e-05	0.0369	0.00206	0.00421	0.00442	0.000354	0.00482	0.000489	0.000711	0.00125	0.00065	4.71e-06	0.00033	0.000392	0.000726	0.00146	0.00461	0.000169	3.14e-06	6.4e-05	0.00639	0.0017	0.067	0.00156	0.00744	0.0345	0.0231	0.0128	0.0122	0.00408	0.0491	0.0283	5.58e-06	0.0105	0.00105	5.03e-05	0.000249	4.99e-05	0.00932
m/z 864.644	0.000591	0.000254	0.00217	0.00789	0.00247	0.00129	0.00201	0.0012	0.041	3.55e-05	0.000231	0.0283	0.00247	0.00507	0.00545	0.000134	0.00586	0.000737	0.00136	0.00183	0.00299	0.00182	0.000265	0.000738	0.00151	0.00283	0.00964	0.0011	0.000704	0.00112	0.012	0.00157	0.072	0.00545	0.0147	0.019	0.0374	0.0248	0.0162	0.000223	0.0365	0.0183	0.00123	0.00107	4.11e-05	0.000233	0.00122	0.00162	0.00438
m/z 866.661	0.000706	0.000331	0.00295	0.00858	0.00164	0.00148	0.00246	0.00144	0.045	8.21e-05	0.000388	0.0302	0.00227	0.00552	0.00527	1.76e-08	0.00593	0.000859	0.00162	0.0021	0.00333	0.00203	0.000151	0.00347	0.00479	0.00363	0.0131	0.00154	0.00143	0.00204	0.0155	0.00223	0.0755	0.00596	0.0162	0.0259	0.0325	0.0209	0.0106	0.000401	0.0566	0.0269	0.000971	0.00156	6.4e-06	0.000394	0.00126	0.000783	0.00106
m/z 867.664	0.000716	0.00035	0.00232	0.00714	0.00156	0.00123	0.00206	0.00123	0.0358	0.000303	7.24e-05	0.0243	0.00178	0.00447	0.00433	1.72e-06	0.00556	0.000754	0.0014	0.00178	0.0028	0.00178	8.99e-05	0.00342	0.00467	0.00288	0.0108	0.00124	0.000992	0.00104	0.0126	0.00236	0.0784	0.00465	0.0124	0.0275	0.0302	0.0187	0.01	0.000528	0.0584	0.0285	0.000741	0.00172	1.64e-06	0.00028	0.00116	0.000647	0.00132
m/z 854.408	1.59e-05	8.76e-06	0.00124	0.00311	0.000379	0.000605	0.00081	0.000516	0.00659	0.000746	6.5e-05	0.000424	0.00157	0.00289	0.0023	4.06e-07	0.00203	0.000344	0.000551	0.00071	0.000825	0.00108	0.0016	0.000527	0.000981	0.00266	0.0105	0.00254	0.00112	0.00027	0.0115	0.000836	0.0602	0.000316	7.27e-05	0.0238	0.0172	0.00558	0.00243	0.00111	0.0406	0.00493	0.000905	0.0164	0.000131	0.00194	0.000389	0.000813	0.00224
m/z 880.424	4.02e-05	6.38e-05	0.00169	0.0051	0.00102	0.000754	0.00109	0.000705	0.00906	0.00246	6.88e-05	0.000997	0.00126	0.00282	0.00185	0.000149	0.00323	0.000381	0.000722	0.000889	0.00124	0.00145	0.00156	0.00228	0.00329	0.0037	0.012	0.00316	0.00184	0.000908	0.0144	0.00137	0.0807	0.00165	0.00155	0.0302	0.0268	0.00894	0.00494	0.00105	0.0596	0.0106	0.00113	0.0127	3.35e-05	0.00207	0.000746	0.000785	0.000642
m/z 882.440	5.6e-05	0.000129	0.0022	0.00424	0.00061	0.000894	0.00121	0.000821	0.0129	7.78e-05	0.00145	0.000553	0.00156	0.00322	0.00267	0.000828	0.00354	0.000419	0.000701	0.000946	0.0014	0.000904	0.00127	0.00379	0.00628	0.0046	0.016	0.00384	0.00276	0.00426	0.0176	0.00167	0.0673	0.00224	0.00438	0.035	0.0114	0.00258	0.000992	0.00195	0.0704	0.0111	0.00101	0.0186	0.000208	0.00241	0.000491	5.18e-07	0.0015
m/z 902.529	0.000457	2.23e-06	0.00434	0.0076	0.000724	0.0014	0.00275	0.00206	0.0233	0.000573	0.00844	0.00629	0.0027	0.00152	0.000994	0.0206	0.00764	0.000577	0.00123	0.000374	4.51e-05	0.000104	0.00528	0.00197	0.00907	0.013	0.0378	0.011	0.0135	0.0477	0.0457	0.0124	0.0173	0.00772	0.0141	0.00488	0.00472	0.000719	0.000967	0.000496	0.0522	0.0208	0.000839	0.00036	0.000408	0.00824	0.00148	0.00328	0.00473
m/z 903.532	0.000213	4.18e-06	0.00113	0.0032	0.00133	0.000542	0.00119	0.0009	0.00668	0.000255	0.00278	0.00884	0.00345	0.0021	0.000116	0.0312	0.000612	0.0211	0.0176	0.0133	0.000132	6.35e-06	0.00223	0.00083	0.00442	0.00521	0.0139	0.00422	0.00456	0.0195	0.0177	0.0108	0.017	0.00328	0.00511	0.00603	0.00568	0.000534	6.66e-05	7.33e-05	0.0473	0.0211	0.000223	0.000469	0.000229	0.00312	0.000793	0.00293	0.00163
m/z 895.496	6.13e-05	4.51e-05	4.05e-06	2.37e-07	4.07e-05	1.43e-08	1.07e-08	6.43e-06	0.000805	0.000399	0.000377	0.0011	4.99e-06	3.81e-06	7.47e-05	8.49e-05	0.00469	6.84e-06	6.55e-06	3.02e-06	2.33e-05	7.87e-05	0.000106	7.71e-05	7.9e-05	0.000109	0.00029	0.000107	8.82e-05	9.27e-05	9.96e-05	1.69e-06	0.000251	6.57e-08	0.000112	0.000124	3.03e-06	4.69e-05	0.000313	0.000501	0.00123	1.81e-08	7.17e-06	0.000848	8.06e-07	0.000137	4.92e-06	1.3e-06	3.67e-05
m/z 801.353	0.000612	0.0002	4.73e-05	4.69e-05	0.000293	1.93e-05	1.07e-05	7.04e-06	1.19e-05	0.000242	0.000524	0.00462	0.000148	3.61e-06	5.06e-06	0.00181	6.98e-05	1.36e-06	6.49e-06	2.75e-06	4.9e-05	4.59e-05	1.21e-05	0.000867	0.000712	1.16e-05	0.000259	6.15e-05	0.000115	0.00134	0.00035	0.000227	0.000113	1.29e-06	0.00011	6.02e-05	0.00202	4.13e-05	0.00109	7.58e-06	6.6e-05	7.95e-05	2.99e-05	0.000261	1.89e-05	3.45e-05	1.1e-05	0.000802	0.000359
m/z 783.450	0.000185	3.81e-05	0.000172	0.000256	0.0034	3.36e-05	6.62e-06	2.63e-05	0.000129	8.77e-06	9.61e-05	0.000583	1.69e-07	7.53e-05	7.17e-06	0.00115	0.000657	3.71e-06	9.46e-06	5.61e-07	3.35e-05	1.05e-08	0.000135	0.000968	0.000878	0.000129	0.000359	0.000226	0.000436	0.0017	0.000994	0.000151	6.79e-05	0.000146	0.00115	8.05e-05	0.000242	0.00159	0.00285	0.00142	0.00125	0.000169	0.00148	0.000106	0.000691	0.000235	0.000835	0.00143	0.000597
m/z 887.304	2.95e-05	2.11e-05	0.000104	7.5e-05	0.00198	5.79e-06	8.02e-06	1.14e-05	0.000427	0.000163	0.000433	0.000879	0.000156	8.54e-05	4.46e-06	6.12e-05	0.0022	1.49e-05	2.5e-05	4.23e-05	4.76e-05	2.23e-06	4.08e-05	0.000167	4.84e-05	7.17e-05	0.000249	6.73e-05	0.000249	5.03e-05	0.000286	0.000117	5.31e-05	0.00061	0.00302	0.000117	0.000117	0.000204	0.000549	0.00411	0.000606	1.11e-05	0.00261	3.06e-05	0.000121	3.6e-05	0.00489	0.00038	0.000318
m/z 803.494	0.000125	1.03e-05	2.2e-05	0.00047	9.27e-06	6.33e-06	4.44e-05	3e-05	8.04e-05	0.00049	0.000417	0.000688	1.2e-07	2.52e-05	8.25e-05	0.00082	1.07e-05	2e-06	0.000167	1.99e-05	0.00277	0.000198	0.00013	5.78e-06	1.14e-05	5.63e-05	8.65e-05	3.98e-05	0.000218	0.00125	0.000107	0.00111	3.88e-07	0.00166	0.00149	2.54e-05	0.0193	0.00658	0.00566	9.25e-05	0.000192	8.42e-05	1.39e-05	0.00336	0.000573	8.76e-05	3.77e-05	0.000593	5.5e-05
m/z 797.404	0.00471	0.00192	1.67e-05	5.28e-05	4.27e-07	2.28e-05	2.6e-05	1.18e-05	3.22e-05	0.000135	0.000284	0.000307	0.000172	0.000163	0.000156	0.000104	0.000128	6.13e-06	2.06e-05	3.05e-05	1.49e-05	2.96e-05	0.00011	1.32e-05	1.4e-06	0.0001	0.000326	0.000112	0.000244	0.00041	0.000165	0.000927	0.000563	0.00902	0.0109	5.21e-05	0.0207	0.000982	0.00111	7.72e-05	0.000162	0.000175	4.43e-06	0.000379	6.28e-05	8.03e-05	2.63e-05	0.000236	0.000394
m/z 830.584	0.00104	0.000111	0.000468	0.00646	7.07e-05	2.5e-06	1.65e-05	3.5e-05	0.00018	0.00103	0.00069	0.000588	0.0054	0.00338	0.00137	0.00582	7.69e-05	9.8e-07	0.000397	0.000913	0.00248	0.0145	0.000187	0.000409	0.000376	0.000147	0.000439	0.000192	0.000522	0.00371	8.9e-06	0.0171	0.00313	0.0251	0.0234	0.00932	0.0718	0.06	0.0144	0.000652	0.00168	0.00249	0.0108	0.00111	0.00123	0.000165	0.000886	0.0308	0.00098
m/z 845.688	0.00129	0.000633	9.52e-05	0.000856	3e-05	2.05e-06	4.04e-06	9.52e-06	0.00263	0.00224	0.00064	0.00379	1.37e-05	9.45e-05	8.35e-05	3.17e-05	8.13e-06	6.84e-05	0.000157	0.000129	0.000322	0.000999	0.00449	4.88e-05	6.73e-05	0.000352	0.000838	0.00142	0.00103	0.000178	0.00164	0.00245	0.000377	0.00994	0.0079	0.000998	0.0189	0.00302	0.000197	0.00408	8.52e-05	0.00583	0.00175	0.00167	0.00387	0.00233	2.39e-08	0.0026	0.00965
m/z 728.531	0.000578	0.000113	0.000596	3.33e-05	1.54e-05	2.69e-07	2.37e-06	2.33e-06	0.00131	0.000965	7.85e-05	0.00287	0.000195	0.000317	2.75e-05	4.24e-05	0.000146	2.11e-07	6.07e-05	5.22e-05	2.09e-05	0.00085	0.00287	6.38e-05	0.000108	2.75e-05	0.00196	0.000627	0.000755	0.000251	0.000667	0.00116	0.00016	0.00508	0.0023	0.00455	0.0183	0.0118	0.00299	0.00157	3.76e-06	0.00204	0.00149	0.000111	0.000614	0.0023	2.58e-08	0.00201	0.00154
m/z 712.450	0.00663	0.00246	0.000274	1.7e-05	0.000243	0.000137	0.000183	0.000133	6.99e-05	0.000207	1.4e-05	0.00258	0.000421	0.000562	3.42e-05	0.00178	4.51e-05	8.84e-05	0.000112	0.000193	5.09e-05	5.3e-05	0.00076	0.000963	0.00131	0.000713	0.00409	0.000673	0.00141	0.00594	0.0027	0.00108	0.0006	2.34e-06	1.61e-05	4.22e-05	0.011	0.00716	0.00503	0.000415	0.00101	0.000698	0.000309	0.00236	7.2e-05	0.000503	0.000138	0.000903	0.00248
m/z 706.544	0.00143	0.0002	0.00052	0.00295	0.000402	0.000236	0.000351	0.000321	0.00664	0.00346	0.00445	0.00683	0.00235	0.00265	0.00269	0.000701	0.000149	0.000164	3.09e-05	0.00035	2.57e-06	0.00142	0.000612	0.00174	0.000991	0.0013	0.00366	0.000577	0.00189	0.00499	0.00235	0.00176	0.000109	0.00757	0.000715	0.00259	0.0737	0.0364	0.0121	8.23e-05	0.00114	6.84e-05	0.000155	0.00321	0.000711	0.000812	0.000194	0.00277	2.85e-05
m/z 733.567	0.00534	0.00212	0.00233	0.000444	3.14e-05	0.000206	0.000396	0.000228	0.00165	0.00285	0.0031	3.98e-05	0.000523	0.00148	0.00138	2.22e-06	0.000382	7.99e-05	9.46e-05	0.000179	0.000325	0.00207	0.000484	0.000876	0.000335	0.000712	0.006	2.01e-06	0.00145	0.00479	0.00444	0.0026	0.000523	0.00161	2e-06	0.00126	0.073	0.0431	0.0134	0.000526	0.00152	0.000492	0.000108	0.000517	0.000174	0.000493	0.000233	0.00529	0.00561
m/z 755.555	0.00578	0.0023	1.98e-05	0.00343	0.000211	9.35e-05	0.000109	5.11e-05	0.000384	1.62e-05	0.000179	0.00107	8.65e-05	0.000213	7.53e-05	0.000965	1.09e-05	1.4e-06	0.000178	7.36e-07	0.000199	0.00259	0.000423	3.88e-07	6.55e-05	0.000297	0.000919	0.000224	0.000541	0.00232	0.000811	0.00441	0.00053	0.0072	0.00659	0.00528	0.0438	0.0464	0.0148	3.66e-06	4.71e-06	7.74e-05	0.000385	0.000156	5.85e-05	0.000183	3.5e-05	0.0036	0.000693
m/z 713.604	0.000313	0.000316	0.000312	0.000506	0.000237	0.000159	0.000278	0.00013	0.0126	0.0121	0.00991	0.000646	0.000725	0.000685	0.00106	2.57e-09	0.000356	6.96e-05	4.03e-05	4.45e-06	0.00303	0.000774	0.00028	0.000955	0.000783	0.000433	0.00141	0.000202	0.0007	0.00636	0.000879	0.000119	0.00115	4.91e-05	0.0017	9.66e-05	0.0198	0.00621	0.00292	0.000238	0.00089	0.000101	0.000202	0.00574	0.00128	8.21e-05	0.000117	0.00314	0.00124
m/z 733.622	0.000298	0.000108	0.000895	0.00033	0.000232	7.08e-06	0.000105	3.37e-05	0.0152	0.0211	0.0144	0.00206	0.000221	0.000932	0.00111	0.000197	0.000654	2.25e-05	0.000188	5.84e-06	0.00401	0.00153	0.00162	0.000661	0.000882	0.000622	0.00624	5.55e-05	3.69e-05	0.00279	0.000291	0.000317	0.000767	0.000224	0.000923	6.51e-06	0.0316	0.0103	0.00432	9.71e-05	0.000532	0.000747	6.86e-05	0.0147	0.00369	3.91e-07	3.69e-05	0.00709	0.00386
m/z 755.602	6.39e-05	4.67e-05	3.4e-05	0.00151	4.37e-06	1.86e-05	0.000104	9.88e-05	0.00513	0.00987	0.0065	0.000303	0.000496	0.000378	0.000415	0.000116	3.37e-05	5.1e-06	0.000427	2.96e-05	0.0152	0.00385	9.47e-05	0.000505	0.000262	0.000179	0.000506	0.00017	0.00101	0.00677	2.13e-05	0.000759	0.000436	0.000953	2.98e-05	0.000103	0.0419	0.0343	0.016	1.31e-05	0.000342	0.000303	0.000292	0.0119	0.00438	0.00022	2.33e-06	0.00998	0.00225
m/z 749.598	8.17e-06	4.19e-05	9.07e-05	0.00345	0.000113	5.17e-05	0.000109	6.85e-05	0.00521	0.0119	0.00884	0.000368	0.000666	0.000722	0.000554	1.36e-08	0.000109	4.14e-06	0.00062	3.45e-05	0.00474	0.00392	0.000452	0.000447	0.000188	0.000163	0.000299	0.00015	0.000902	0.00708	8.07e-05	0.00333	0.000248	0.00196	0.000117	0.000425	0.0565	0.0297	0.0096	0.000407	0.000764	0.000363	4.2e-06	0.0109	0.00205	0.000256	1.85e-05	0.00632	0.000775
m/z 809.597	0.000369	7.21e-05	1.55e-05	0.0095	0.000145	0.000209	0.000141	0.000258	0.0179	0.0218	0.0125	0.0099	0.00223	0.00262	0.00203	0.000623	0.000675	8.2e-07	0.000374	2.87e-05	0.00314	0.0145	4.3e-05	0.000868	0.000622	0.000843	0.00121	0.000263	0.000977	0.00928	0.000235	0.0201	0.00427	0.0326	0.00942	0.0168	0.112	0.0754	0.0247	0.00162	0.00108	0.00844	0.0131	0.0106	0.00428	9.89e-05	0.00224	0.0197	0.00805
m/z 812.615	7.19e-05	0.000138	0.000319	0.0063	0.000896	0.000229	0.00035	0.000419	0.0341	0.0378	0.0213	0.0131	0.00223	0.00288	0.0028	0.00066	0.000771	1.02e-05	0.000539	1.97e-05	0.00561	0.0261	0.00143	0.00196	0.00115	0.000474	0.000351	4.72e-05	0.000679	0.0106	0.000204	0.00865	0.000774	0.0127	0.00052	0.00797	0.0815	0.048	0.0118	0.00336	0.000273	0.00892	0.0148	0.0241	0.00972	4.32e-06	0.00962	0.0403	0.0176
m/z 847.560	0.000243	5.64e-06	0.000465	0.00101	0.000804	0.00014	0.000222	0.000157	0.00807	0.0151	0.0142	0.000887	0.000996	0.00101	0.000553	3.96e-05	0.000366	7.95e-05	1.46e-05	0.000126	4.45e-06	0.00234	0.00104	4.56e-05	1.87e-05	0.000662	0.00246	0.00096	0.00198	0.0112	0.00155	0.00328	7.77e-07	0.00872	0.00505	0.000463	0.0411	0.0306	0.0123	0.000263	8e-09	9.87e-05	0.00312	0.002	0.000642	0.000848	0.000239	0.00773	0.00107
m/z 858.537	1.43e-05	5.69e-05	0.000251	0.0019	0.000242	9.96e-05	0.000218	0.000131	0.00124	0.00208	0.00192	0.000924	0.000277	0.000311	0.000782	3.5e-06	0.000585	1.13e-06	0.00105	3.9e-05	0.00607	0.00313	0.000777	0.000798	0.000565	0.000399	0.00103	0.000566	0.0011	0.000803	0.000426	0.000201	0.00187	4.25e-05	0.00136	0.000105	0.0425	0.0354	0.0101	0.000548	0.0012	0.000775	0.000363	0.024	0.00477	0.00047	0.000123	0.00511	8.16e-06
m/z 898.623	0.00015	2.69e-05	8.53e-06	0.000641	0.000303	1.39e-06	8e-05	2.67e-05	0.00378	1.6e-05	0.000158	0.00138	0.00132	0.00332	7.77e-05	0.000749	0.000472	2.31e-05	2.72e-05	0.000112	0.00226	0.0014	0.000154	0.000559	0.000388	8.4e-06	0.000411	0.000229	5.46e-05	3.36e-05	0.000178	0.00196	0.000804	2.61e-05	0.000559	0.000395	0.009	0.00446	0.000455	0.000291	0.00322	0.00294	9.99e-05	0.00312	0.000693	0.000729	8.34e-05	0.00331	0.00616
m/z 706.333	0.000145	0.00014	4.91e-06	0.000316	2.5e-05	1.05e-05	6.96e-05	6.46e-05	0.00336	0.00108	0.00161	0.00311	0.000608	0.000628	0.000602	0.000147	0.00291	3.69e-05	6.11e-05	0.000147	4.54e-05	4.24e-05	0.000346	0.000328	0.000291	0.000325	0.00194	0.000201	0.000302	0.000801	0.00109	8.18e-05	0.000372	0.000203	0.000911	0.00041	0.000326	0.000333	3.79e-05	0.000167	0.000427	0.000382	0.000126	1.6e-07	2.9e-05	0.000247	1.59e-05	0.000108	0.000203
m/z 700.012	0.000278	0.000163	0.000783	0.000364	5.61e-06	0.000197	0.000397	0.000197	0.0126	0.00344	0.00383	0.00476	0.00141	0.00167	0.00149	0.000136	0.00018	0.00018	0.000272	0.000386	0.000529	5.35e-05	0.00144	0.000748	0.000574	0.000939	0.00352	0.000922	0.000984	0.00402	0.00218	7.15e-05	0.000934	0.00104	0.00345	0.000906	0.00243	4.89e-05	0.00216	0.000531	0.00154	0.00101	0.000638	0.00166	4.84e-05	0.000906	0.000196	0.000253	3.1e-06
m/z 757.432	0.000146	7.31e-05	0.00036	0.000796	0.000858	0.000113	0.000139	0.000109	0.000856	9.08e-05	5.14e-06	0.00351	0.000727	0.000638	0.000564	0.000121	0.00705	2.6e-05	5.62e-05	0.000119	2.91e-05	3.22e-05	0.000698	4.22e-06	8.88e-05	0.000627	0.00196	0.00044	0.000865	0.000867	0.00231	0.000143	1.53e-05	0.000266	0.000958	0.000217	4.1e-06	0.000368	0.00243	0.000395	0.000112	5.28e-05	0.000505	2.11e-05	1.57e-05	0.000362	0.000326	2.37e-05	0.00123
m/z 777.541	0.000104	2.82e-05	0.000204	0.00043	1.13e-05	3.91e-05	7e-05	4.29e-05	0.000935	0.000665	0.000971	0.00019	0.00022	0.000348	0.000313	2.85e-07	0.0052	1.24e-05	7.69e-06	2.94e-05	9.7e-06	8.32e-05	0.000267	0.000115	0.000106	2.53e-05	0.000167	0.000173	0.000495	0.000836	0.000889	5.41e-05	0.000546	6.52e-05	2.99e-05	0.000397	0.000177	0.000318	0.00103	0.000227	0.00037	0.000339	0.00017	3.86e-05	2.43e-05	0.000151	6.7e-05	1.92e-05	0.00103
m/z 748.456	0.000192	0.000126	0.000448	0.000953	1.03e-05	0.000156	0.000192	0.000118	0.00265	0.00153	0.00371	0.00179	0.000584	0.00074	0.000537	8.1e-05	0.00754	6.97e-05	0.000124	0.000185	5.57e-05	0.000205	0.000731	0.000265	0.000166	0.000598	0.00286	0.0006	0.00115	0.00218	0.0022	0.000417	0.000922	0.000567	0.00073	0.00126	0.000547	0.000471	0.000283	0.000462	0.000883	0.0009	0.000498	0.000169	1.31e-06	0.000456	0.000175	0.000531	0.00232
m/z 794.518	8.65e-06	3.81e-05	0.000313	0.000422	0.000333	6.05e-05	0.000116	7.07e-05	0.00228	0.000503	0.00125	0.000554	0.000425	0.000617	0.000228	8.28e-05	0.00715	2.35e-05	6.03e-05	8.49e-05	0.000121	0.000179	0.00102	6.81e-05	9.84e-05	0.00027	0.00134	4.66e-05	0.000192	0.000694	0.00121	4.67e-06	0.00025	1.09e-07	5.86e-05	1.1e-05	7.95e-05	2.88e-05	0.00122	0.00123	0.000123	0.000779	0.000369	0.000283	0.00184	1.31e-05	1.51e-05	0.000509	2.42e-05
m/z 749.405	0.000595	0.000237	0.000395	0.000349	0.000736	9.78e-05	0.000132	8.67e-05	0.000929	0.000557	0.00113	0.000125	0.000574	0.000673	0.000418	1.13e-05	0.000999	4.69e-05	9e-05	0.000138	8.47e-05	0.000136	0.000542	5.3e-08	2.64e-06	0.00048	0.00205	0.000479	0.00067	0.00271	0.00203	0.000124	0.000183	2.39e-05	0.000227	0.000246	0.000366	0.000253	0.00299	7.79e-05	0.000443	0.000347	9.36e-05	0.00043	1.57e-05	0.000383	5.86e-05	0.000178	0.00155
m/z 712.506	0.000245	0.000246	0.00061	0.000641	4.96e-06	0.00025	0.000387	0.000149	0.00945	0.00366	0.00397	0.00538	0.00171	0.00173	0.00174	0.000358	0.000672	5.13e-05	2.84e-05	0.000179	0.000153	7.51e-05	0.00105	0.0011	0.000793	0.00105	0.00481	0.00135	0.00173	0.0035	0.00355	0.000116	0.000381	0.000738	0.0027	0.000516	0.00129	0.000221	0.00118	0.000123	0.000295	0.000685	0.000435	0.00402	4.68e-05	0.0008	0.000336	6.26e-06	0.000583
m/z 823.327	0.00134	0.000416	0.000415	0.000417	1.75e-07	0.000108	0.000153	9.03e-05	0.00124	0.000454	0.00144	3.71e-05	0.000599	0.000685	0.000657	0.000196	0.00631	3.11e-05	6.92e-05	0.000141	0.000108	0.000138	0.000604	0.000359	0.000252	0.000413	0.00232	0.000508	0.0011	0.00261	0.00192	1.07e-06	0.000677	9.57e-07	0.000191	0.000718	0.004	0.000429	0.000906	0.000342	0.00081	0.000721	0.000255	0.000458	6.89e-05	0.000404	0.000106	0.000644	0.00163
m/z 710.434	0.000318	4.74e-05	0.000496	0.000472	6.76e-05	0.000126	0.000176	0.000209	0.00293	0.000517	0.00176	0.00117	9.45e-05	0.00017	0.000312	0.000144	0.00154	5.03e-05	0.000108	0.000174	8.54e-05	0.000196	0.00129	9.56e-05	0.00014	0.00117	0.00452	0.00111	0.00168	0.00454	0.00367	2.14e-05	0.000231	4.97e-06	5.17e-05	0.000495	0.0011	7.51e-06	0.00102	0.000499	0.000475	0.000664	0.000146	0.000164	0.0001	0.000862	0.000119	0.000126	0.00179
m/z 723.447	1.79e-05	1.04e-06	0.00324	0.00337	9.97e-05	0.00018	0.000421	0.000227	0.00357	0.000999	0.00261	0.000175	0.00212	0.00193	0.00177	1.12e-05	0.00342	2.11e-05	9.05e-05	0.000268	0.000265	0.000421	0.00133	0.000136	3.71e-05	0.00234	0.0153	0.00114	0.00126	0.00446	0.00316	0.000119	0.00126	0.000687	0.00179	0.00117	0.000306	3.25e-05	0.00124	0.000508	0.00126	0.000787	0.000444	0.00078	1.22e-05	0.000815	5.21e-05	0.000208	0.00497
m/z 759.527	0.000742	0.00012	0.00205	0.00122	0.000644	4.32e-05	0.000186	0.000183	0.00043	0.000694	0.000529	0.00322	0.000762	0.000466	0.00016	0.00118	0.000167	1.02e-05	3.9e-05	2.09e-05	1.67e-05	0.000112	0.00109	0.000617	0.000977	0.00327	0.0212	0.00106	0.000562	0.00414	1.36e-05	1.25e-06	0.000137	0.000313	0.000387	0.000229	0.00373	0.000699	0.00297	7.65e-05	0.000897	0.00029	7.94e-05	0.000152	2.17e-05	0.000461	1.68e-05	0.000308	0.00747
m/z 753.451	2.37e-05	5.65e-05	0.000556	0.00102	0.000421	0.000173	0.000244	0.000154	0.00282	0.00121	0.00311	0.000541	0.00086	0.00108	0.000755	6.54e-05	0.00154	7.3e-06	5.21e-07	2.21e-05	9.28e-05	0.000188	0.000913	8.13e-05	5.11e-05	0.000771	0.00291	0.000787	0.00119	0.00383	0.00327	7.88e-05	0.000138	0.0013	0.0035	0.000908	3.76e-05	3.35e-05	0.00188	0.000469	0.000774	0.000822	0.000452	0.00033	5.5e-05	0.000575	0.00017	0.000241	0.0014
m/z 821.480	0.000322	0.000199	0.00153	0.00318	0.000188	0.000436	0.000604	0.000383	0.0101	0.000147	0.000117	0.0294	0.00257	0.00294	0.00197	0.00115	0.00539	0.000229	0.000386	0.000678	0.000508	0.000812	0.00233	1.17e-06	0.000147	0.00192	0.00809	0.00198	0.00216	0.000281	0.00832	0.000224	0.00562	0.000309	8.62e-05	2.91e-05	0.0122	0.00398	3.36e-06	0.000505	0.000101	0.000658	0.00069	0.0024	2.84e-06	0.00156	0.000123	0.00345	0.00391
m/z 749.462	1.44e-05	1.11e-07	0.0013	0.00253	4.27e-05	0.000284	0.00046	0.000287	0.00455	0.000548	0.0037	0.00112	0.00207	0.00225	0.00202	5.46e-06	0.014	0.000355	0.000181	3.35e-06	0.000261	0.000736	0.0015	2.31e-11	1.47e-10	0.0019	0.00998	0.00151	0.00312	0.0053	0.00754	2.28e-05	0.000998	0.00117	0.00212	0.00151	0.000436	0.000284	0.0022	0.00123	0.00118	0.00151	0.00109	0.00048	7.29e-06	0.0013	0.000372	0.000759	0.0055
m/z 793.513	0.000375	0.00035	0.00157	0.00289	2e-07	0.000348	0.000527	0.000342	0.0109	0.00436	0.00923	0.00577	0.00212	0.0024	0.00219	0.000143	0.0209	1.99e-06	1.53e-05	0.00014	0.000182	0.000729	0.00203	0.000428	0.000275	0.00209	0.00984	0.00182	0.00329	0.00637	0.00795	0.0011	0.00393	0.00181	0.0036	0.00398	0.000481	0.000307	0.00155	0.00158	0.00276	0.00229	0.00129	4.17e-05	0.00216	0.00143	0.000434	0.00123	0.00662
m/z 799.421	0.000103	0.000185	0.00161	0.00323	0.00412	0.000426	0.000641	0.000409	0.00998	0.0014	0.00528	0.0143	0.00277	0.00296	0.00192	0.000956	0.00952	0.000243	0.00044	0.000776	0.000708	0.000718	0.00204	0.000352	0.000101	0.00228	0.0106	0.00224	0.00368	0.00497	0.00924	0.000891	0.000651	0.000153	4.77e-05	0.00167	0.00331	0.000237	0.00338	0.000104	6.89e-05	0.000895	9.88e-05	0.000291	7.86e-05	0.00171	0.000122	0.000609	0.00617
m/z 795.466	2.75e-07	1.39e-05	0.00136	0.00228	0.000417	0.000207	0.000352	0.000215	0.0039	4.23e-05	0.00076	0.0151	0.00149	0.00165	0.00142	0.000828	0.013	0.000114	0.000203	0.000423	0.000556	0.000407	0.00138	0.0002	0.000187	0.00119	0.00651	0.00118	0.00152	0.000576	0.00528	0.000827	3.39e-05	4.74e-05	5.47e-08	0.00111	0.00503	0.00257	0.000242	0.000797	0.00111	0.00118	0.00064	2.7e-06	3.72e-05	0.000931	0.000249	0.00229	0.00392
m/z 816.448	0.000129	1.78e-09	0.000859	0.00134	0.00231	0.000143	0.000304	0.000216	0.00132	0.000242	0.000521	0.00726	0.000203	6.6e-05	4.47e-05	0.00211	0.0383	0.00238	0.00187	0.00212	0.000498	0.000437	0.00108	4.49e-05	8.51e-05	0.00136	0.00757	0.00109	0.00224	0.000919	0.00517	0.000569	0.000297	0.00109	0.00512	0.00252	0.000717	0.00047	0.00254	5.5e-05	0.000626	0.000802	1.24e-05	0.000102	1.65e-06	0.000935	0.000665	1.37e-05	0.00549
m/z 843.472	2.34e-05	1.58e-06	0.000551	0.000682	0.00366	7.57e-05	0.000128	7.94e-05	0.00063	6.15e-05	0.00023	0.00367	3.06e-05	0.000117	2.89e-05	5.85e-06	0.00866	1.99e-05	3.91e-05	4.16e-07	8.36e-05	0.00016	0.000472	4.28e-05	8.38e-07	0.000417	0.00236	0.000365	0.000861	0.000404	0.00145	0.00015	5.86e-05	0.00266	0.0119	0.000263	0.00069	0.000208	0.00138	5.95e-05	1.91e-07	0.00012	0.00013	0.000171	2.79e-06	0.000289	0.000108	2.53e-05	0.00174
m/z 747.384	0.000465	0.00011	0.000175	0.000628	0.000152	9.16e-05	0.000132	7.17e-05	0.00198	4.48e-05	0.000396	0.0113	0.000706	0.000763	0.000676	0.000726	0.027	4.8e-05	8.53e-05	0.000143	0.000132	0.000112	0.000573	0.00054	0.000502	0.000456	0.00202	0.000424	0.000615	7.96e-05	0.00183	0.000464	0.00104	0.000111	0.000546	0.000929	1.05e-05	3.23e-06	0.000108	0.00038	0.000755	0.000583	0.00027	7.82e-05	1.84e-05	0.000359	7.78e-05	0.00135	0.00134
m/z 848.421	0.000141	0.000215	0.000572	0.000953	0.000442	3.12e-05	0.000207	0.000142	0.00638	0.000466	0.000583	0.029	0.00134	0.00142	0.00116	0.000586	0.0659	0.00207	0.002	0.000921	9.51e-05	8.21e-05	0.00105	0.000954	0.00102	0.000507	0.00189	0.000653	0.000789	2.69e-05	0.00189	0.000685	0.00133	0.000554	0.00274	0.000875	0.00077	0.000174	5.93e-07	0.00059	0.00109	0.00101	0.000295	0.00219	4.03e-06	0.000545	0.000127	0.00157	0.00189
m/z 847.419	0.000451	0.000504	0.00252	0.00521	0.00121	0.000522	0.000986	0.000647	0.0176	0.000326	0.0029	0.0608	0.00504	0.00513	0.00475	0.00229	0.0701	0.00228	0.00154	0.000469	0.00104	0.00122	0.00425	0.00312	0.00239	0.00364	0.0175	0.00318	0.00558	0.000691	0.013	0.00373	0.00643	0.00491	0.0153	0.00699	0.00407	0.00262	5.63e-05	0.00337	0.00611	0.00528	0.00265	0.00146	0.000254	0.00264	0.000709	0.00744	0.00695
m/z 863.390	0.000285	0.000349	0.000609	0.0018	0.000805	0.00013	0.000321	0.000208	0.00792	3.99e-05	0.00135	0.0447	0.00193	0.00192	0.00176	0.00283	0.0555	6.17e-10	1.32e-05	0.000158	0.000569	0.000452	0.00164	0.00131	0.00108	0.00133	0.00792	0.00127	0.00177	0.000272	0.0046	0.00217	0.00399	0.002	0.00615	0.00351	0.00434	0.00271	8.37e-07	0.00131	0.00264	0.00207	0.00101	0.00175	1.37e-05	0.000964	0.000308	0.00394	0.00378
m/z 864.392	5.51e-05	5.05e-05	6.53e-07	7.63e-06	0.000117	7.98e-07	2.88e-06	2.92e-09	0.000766	4.62e-06	8.51e-05	0.00692	0.000215	0.00017	9.83e-05	0.000461	0.0363	4.21e-06	5.08e-09	3.96e-06	5.05e-05	4.75e-05	0.000129	0.000104	0.000141	0.000111	0.000782	5.21e-05	7.99e-05	0.000654	0.000261	0.000231	0.000479	0.000172	0.000426	0.000361	0.000606	0.00028	3.51e-05	9.92e-05	0.000211	0.000165	9.21e-05	0.000943	6.52e-06	4.56e-05	2.18e-05	0.000451	0.000409
m/z 871.485	0.00017	0.00012	0.000713	0.00107	0.000611	0.000129	0.000178	9.92e-05	0.00278	0.000137	0.00131	0.00999	0.000783	0.00087	0.000702	0.000771	0.0146	1.72e-05	4.38e-05	0.000136	0.000102	0.000148	0.000641	3.29e-06	4.18e-06	0.000647	0.00325	0.000465	0.00105	0.000289	0.00221	0.000837	0.00103	0.000168	0.00033	0.00139	0.00161	0.000472	0.00107	5.24e-05	0.000323	0.00051	1.52e-05	9.24e-08	7.23e-07	0.000432	2.05e-06	0.000752	0.00238
m/z 867.469	1.74e-05	3.69e-05	0.00219	0.00429	6.37e-06	0.00048	0.000807	0.000542	0.00436	0.00029	0.00178	9.18e-05	0.00053	0.00154	0.00186	0.00101	0.0124	0.000319	0.000588	0.000356	0.000147	0.00114	0.00208	0.00243	0.00453	0.00335	0.0169	0.00301	0.00488	0.00487	0.0135	1.43e-05	0.00018	0.00348	0.00687	3.06e-05	0.000517	9.55e-05	0.00667	0.000235	0.012	0.00267	0.000938	4.46e-05	0.000421	0.00237	0.000576	0.000494	0.00769
m/z 894.496	0.000696	0.000583	0.00118	0.00287	0.000832	0.000415	0.000656	0.000418	0.015	0.00255	0.00738	0.0131	0.00218	0.00216	0.00296	0.000842	0.0126	5.17e-05	0.000168	0.00031	0.000109	0.000416	0.00248	0.00143	0.000857	0.00254	0.00924	0.00238	0.0038	0.00355	0.00877	0.000229	0.000552	0.00322	0.00926	0.000267	0.000897	0.00019	0.002	8.59e-05	0.00193	0.000168	0.00127	0.00364	0.000299	0.00177	0.000476	0.00306	0.0013
m/z 871.559	9.28e-06	2.1e-05	6.96e-05	0.00239	0.000105	7.09e-05	0.000162	5.82e-05	0.00436	0.00603	0.00438	0.00072	0.000417	0.000581	0.000329	2.82e-05	0.000201	4.26e-05	5.5e-05	2.16e-05	0.0497	0.00894	0.000513	0.000249	0.000132	0.000238	0.000209	0.000132	0.00066	0.00458	0.000173	0.00892	0.000629	0.000946	7.02e-07	0.000137	0.0505	0.0283	0.038	0.000335	0.000868	0.000331	9e-05	0.0124	0.00104	0.000201	3.59e-05	0.000986	0.000481
m/z 871.603	1.58e-06	1.04e-05	0.000278	0.000729	4.51e-06	2.91e-05	1e-05	1e-05	0.00486	0.000538	0.000873	0.000241	2.85e-06	0.000191	0.000137	0.000487	0.000564	9.47e-05	8.35e-07	6.46e-06	0.00232	0.000288	0.000711	0.000628	0.000314	0.000347	0.000594	0.00038	0.00104	0.00396	0.000662	0.0015	0.00177	4.07e-05	0.000566	0.0002	0.0266	0.0104	0.00536	0.000547	0.000988	0.000372	0.000215	0.00143	2.57e-05	0.000311	0.000122	0.00333	0.000102
m/z 802.574	0.000288	0.000276	0.000176	0.000495	0.000181	7.87e-05	0.000252	0.000153	0.00519	0.00702	0.00571	0.000889	0.000357	0.000658	0.000236	4.11e-05	1.99e-05	1.81e-05	0.000112	2.62e-05	0.00607	0.0054	1.59e-05	0.00533	0.015	0.00075	0.00123	0.000609	0.00145	0.00595	0.00103	0.00134	0.000829	0.000376	0.00193	2.48e-05	0.0219	0.0168	0.0176	0.000435	0.000186	0.000271	0.000647	0.0161	0.00148	0.000647	0.000225	0.00101	0.000376
m/z 815.532	0.000445	0.000286	0.000648	6.62e-05	3.69e-05	0.000185	0.00029	0.000167	0.00336	0.00215	0.0024	0.00144	0.00033	0.000489	0.000555	0.00202	0.000174	1.7e-05	1.38e-05	4.63e-05	0.00422	0.000212	0.000788	0.000357	0.000612	0.000582	0.00257	0.000802	0.00123	0.00675	0.00256	0.000627	0.000339	0.00105	0.00215	0.000178	0.00761	0.00388	0.017	0.000807	0.000495	0.000429	0.000723	0.00915	0.000354	0.000737	0.000209	0.000454	2.15e-05
m/z 726.525	3.23e-05	0.000173	0.00301	0.00115	9.27e-05	0.00074	0.00133	0.000863	0.0126	0.00294	0.00607	0.00371	0.00117	0.00223	0.00285	0.00639	3.46e-05	5.75e-05	5.25e-05	4.53e-05	0.00295	0.00181	0.00164	0.000396	0.0018	0.00407	0.0134	0.00332	0.00535	0.0228	0.0133	0.00351	0.000757	0.00275	0.00769	3.52e-05	0.0239	0.0117	0.0181	0.00139	0.000275	4.79e-05	0.00154	0.00655	2.27e-05	0.00259	0.000729	0.003	0.00153
m/z 785.601	0.000187	0.000409	0.00462	1.31e-05	0.00175	0.00129	0.0026	0.00202	0.0792	0.0361	0.0345	0.0212	0.00857	0.0106	0.0122	0.00011	1.82e-05	0.000132	1.93e-05	0.000249	0.0102	0.00883	0.00127	0.000686	2.28e-05	0.0072	0.0218	0.00414	0.00881	0.034	0.0181	0.00668	0.00179	9.15e-05	0.0142	0.00168	0.116	0.0657	0.0514	0.000337	0.000923	0.000402	0.000543	0.0544	0.00326	0.00244	0.00161	0.0071	0.00135
m/z 769.492	0.00162	0.000192	0.00273	7.64e-05	1.01e-05	0.00112	0.00183	0.00122	0.00674	0.0018	0.0062	0.0087	0.000643	0.0017	0.00108	0.0106	5.71e-05	0.000371	0.000187	0.000217	0.00729	0.00275	0.00282	0.0108	0.0152	0.00588	0.0175	0.00539	0.0104	0.0335	0.0173	0.013	0.000167	0.00038	0.00272	2.09e-05	0.073	0.053	0.0605	0.00222	3.3e-05	4.56e-06	0.000997	0.00203	1.72e-05	0.00459	0.000488	0.007	0.00443
m/z 828.577	4.27e-05	9.08e-05	0.00782	0.00179	0.00704	0.00411	0.00736	0.00464	0.139	0.0326	0.0332	0.102	0.0165	0.0228	0.02	0.000827	0.000461	0.00153	0.000992	0.00268	0.0105	0.00441	0.00531	2.96e-06	0.000512	0.0128	0.0366	0.00854	0.0141	0.0356	0.0368	0.00983	2.69e-05	0.00317	0.0369	0.00102	0.0813	0.0422	0.0392	0.00478	0.00133	5.34e-06	0.00534	0.0408	0.000973	0.00561	0.00238	0.000469	8.51e-05
m/z 829.567	0.000512	6.87e-05	0.000683	0.00254	0.000592	0.000451	0.000779	0.000502	0.00639	0.00486	0.00435	0.00274	0.00204	0.0023	0.00153	0.000203	1.9e-05	0.000138	2.68e-05	0.000111	0.0218	0.00858	0.00132	0.00168	0.00178	0.00185	0.00421	0.00158	0.00347	0.00861	0.0033	0.00979	0.000983	0.000232	0.00122	0.000973	0.13	0.104	0.0694	0.00139	0.000614	1.89e-05	0.000686	0.0213	0.00166	0.00154	0.000472	0.00263	1.82e-05
m/z 836.621	0.00023	0.000194	1.63e-07	0.00396	0.000221	8.83e-05	0.000151	8.01e-05	0.0049	0.00577	0.00293	0.000531	0.000204	0.000344	0.000476	3.83e-06	0.000323	1.75e-05	7.27e-05	1e-06	0.114	0.0336	6.25e-05	0.000331	0.000162	7.59e-05	3.3e-07	2.71e-06	0.000197	0.00266	7.6e-05	0.0143	0.000156	0.000331	0.000303	0.000884	0.036	0.0238	0.0466	0.000447	0.000236	0.00512	0.00154	0.0279	0.00746	6.51e-06	6.3e-05	0.00191	0.00647
m/z 870.555	8.6e-06	0.000113	0.00127	0.000516	0.000772	0.000554	0.000951	0.000587	0.0211	0.0226	0.0229	0.000165	0.0025	0.00271	0.00204	6.48e-05	0.000751	0.000293	6.6e-05	0.000479	0.0288	0.00656	0.00228	9.06e-05	0.000458	0.00234	0.00638	0.0021	0.00468	0.0244	0.00582	0.00992	0.00329	5.82e-05	0.00344	0.00065	0.0769	0.0374	0.056	0.00219	0.00342	0.0014	0.00126	0.0182	0.000298	0.00184	0.000637	0.000776	0.000417
m/z 857.600	0.000148	0.000119	0.000397	0.00102	0.000254	0.000245	0.000382	0.000219	0.00414	0.00545	0.00438	0.00167	0.00044	0.000498	0.00102	0.000822	0.000215	1.25e-05	3.42e-05	6.65e-05	0.0961	0.0203	0.00135	0.000345	3.12e-05	0.000894	0.00194	0.000808	0.00198	0.0114	0.00194	0.0109	0.00241	0.000536	0.00283	4.27e-05	0.0607	0.0493	0.0808	0.00103	0.00066	4.16e-05	0.000373	0.0242	0.0011	0.000809	0.0002	0.000711	2.14e-05
m/z 856.597	3.25e-05	0.000141	0.0016	0.000199	0.000999	0.000705	0.00133	0.000865	0.0164	0.0138	0.0148	0.0014	0.00161	0.002	0.00334	0.00154	0.000572	0.00012	6.64e-06	3.39e-06	0.0782	0.0168	0.00357	2.66e-05	0.000101	0.00342	0.00949	0.0031	0.0066	0.0311	0.00984	0.0128	0.00395	0.00242	0.0103	0.000633	0.0835	0.0538	0.0927	0.00318	0.0022	0.000443	0.00153	0.022	0.000444	0.00294	0.000575	0.00129	0.000259
m/z 835.617	0.00042	0.000423	0.00156	0.00102	0.00171	0.000794	0.00147	0.000965	0.04	0.0315	0.0257	0.000509	0.00272	0.00341	0.005	0.00016	0.00171	0.000332	4.16e-05	0.000148	0.0652	0.0174	0.00352	0.00071	4.7e-05	0.00338	0.00693	0.00282	0.00604	0.0327	0.00811	0.00943	0.00266	0.00186	0.0127	0.000293	0.0831	0.0379	0.0603	0.00324	0.00253	0.000588	0.0013	0.0325	0.00136	0.00251	0.000748	0.00122	0.00146
m/z 834.614	0.000401	0.000536	0.00342	0.000162	0.00344	0.00166	0.00304	0.00202	0.0745	0.0393	0.0358	0.00877	0.0054	0.00714	0.0104	1.32e-05	0.00121	0.000712	0.000264	0.000571	0.0721	0.018	0.00673	0.00148	0.000156	0.00701	0.0172	0.00538	0.011	0.0493	0.0185	0.0109	0.00213	0.00382	0.0256	0.000562	0.0892	0.0364	0.0678	0.00539	0.00345	0.000922	0.00219	0.0352	0.00123	0.00469	0.00102	0.000733	0.000986
m/z 872.573	0.000139	0.000386	0.00679	0.00154	0.00159	0.00228	0.00401	0.00268	0.0694	0.0352	0.0464	0.0012	0.0078	0.0104	0.0111	0.00063	0.000253	0.00101	0.000946	0.00131	0.0498	0.00591	0.0102	3.16e-07	0.00113	0.0121	0.0387	0.0111	0.0199	0.0713	0.0373	0.00661	0.00362	0.0104	0.0361	0.00374	0.0549	0.0227	0.086	0.00924	0.00616	0.00362	0.00618	0.017	1.5e-05	0.00954	0.00229	9.54e-07	0.00273
m/z 873.577	0.000337	0.000509	0.00444	0.000464	0.00121	0.00153	0.0026	0.00168	0.0492	0.0326	0.0392	0.000176	0.00494	0.00644	0.00732	0.000516	0.000325	0.000664	0.000523	0.000701	0.0491	0.00686	0.00687	6.66e-07	0.000679	0.00785	0.0243	0.00701	0.0134	0.0532	0.0235	0.00602	0.00556	0.0069	0.0242	0.00359	0.0585	0.0256	0.0835	0.00669	0.00592	0.00294	0.00411	0.0196	1.49e-05	0.00627	0.00127	9.69e-05	0.00105
m/z 874.576	0.000214	0.000243	0.000356	0.000821	4.73e-05	4.53e-05	0.000219	0.000105	0.00235	0.00493	0.00454	0.00554	0.000425	0.00067	7.5e-06	0.00361	0.000448	8.55e-05	1.05e-05	4.11e-05	0.0747	0.0129	0.00045	2.99e-06	0.000208	0.00069	0.00109	0.000497	0.0018	0.0124	0.00142	0.00629	0.00261	0.0002	0.000694	0.000342	0.0408	0.0267	0.0661	0.000481	0.000451	1.75e-05	2.65e-05	0.0207	0.00119	0.000809	1.47e-06	0.00359	6.8e-06
m/z 765.496	1.52e-08	2.8e-05	0.00348	0.000806	0.00104	0.00102	0.00138	0.00103	0.0399	0.0129	0.017	0.00222	0.0047	0.00774	0.00419	0.000367	0.00262	0.000706	0.000988	0.00168	0.00064	0.000239	0.00139	0.00501	0.00606	0.0055	0.0173	0.00412	0.00717	0.025	0.0195	0.0129	0.00572	7.57e-05	0.00123	0.00372	0.00698	0.00293	0.0216	0.000356	0.00261	0.00165	0.000187	0.00131	0.00024	0.00295	0.00017	0.00132	0.000337
m/z 727.484	0.000227	9.25e-06	0.0013	0.00142	0.00132	0.000419	0.000594	0.000372	0.00405	0.00108	0.00423	0.0041	0.000885	0.00209	0.00105	0.00288	3.77e-05	0.000195	0.000314	0.000274	1.5e-05	0.000197	0.00139	0.00293	0.00327	0.00214	0.0105	0.002	0.00355	0.0128	0.00787	0.000628	0.000501	0.000643	0.00122	0.00131	0.00719	0.00104	0.00764	0.00132	0.00144	0.00128	0.00108	4.51e-05	0.000328	0.00161	0.000414	0.000251	0.00346
m/z 720.563	0.0032	0.000915	0.00092	0.000905	7.73e-05	0.000117	0.000298	0.000561	0.00756	0.0051	0.00585	0.00231	0.00362	0.00477	0.00334	0.00107	0.00111	0.000235	5.56e-05	0.000523	0.000452	0.000519	0.00357	0.00222	0.00132	0.00177	0.00636	0.00211	0.0046	0.00581	0.00474	9.98e-05	0.000893	0.00426	0.000271	5.07e-05	0.0607	0.0283	0.0165	0.00135	0.00351	0.00124	4.47e-06	0.0102	0.000117	0.00227	2.74e-05	0.000918	0.0031
m/z 748.595	0.000123	8.11e-05	0.00109	0.00161	0.00113	0.000372	0.000722	0.000331	0.000617	0.00588	0.0128	0.0347	0.000454	0.000159	0.00121	0.000358	0.000181	0.000862	0.000184	0.000459	0.00281	0.00205	0.000253	0.00112	8.01e-05	0.00345	0.00914	0.00216	0.00869	0.0328	0.00325	0.00113	0.0106	3.27e-05	0.000666	0.00168	0.105	0.0409	0.028	0.00134	0.00975	0.00142	0.000658	0.00468	0.000884	0.00188	0.00056	0.00768	0.00018
m/z 774.615	0.000122	0.000168	0.00425	8.44e-06	0.00287	0.00242	0.00472	0.00276	0.149	0.0801	0.0613	0.0369	0.00907	0.0136	0.0147	3.09e-05	0.00204	0.00127	0.000512	0.00147	0.00322	0.00334	0.0031	0.00251	0.000366	0.00446	0.0163	0.000405	0.0046	0.0424	0.0121	0.00671	0.00396	0.000603	0.0234	0.000281	0.0968	0.0221	0.0201	0.000297	0.00415	0.00189	5.09e-05	0.0214	0.004	0.000261	0.000114	0.0158	0.0228
m/z 775.538	0.000324	2.03e-05	0.000451	0.00114	0.000229	0.000353	0.000594	0.000456	0.0171	0.0237	0.0226	0.00294	0.00301	0.00377	0.00321	0.000235	4.72e-05	0.000135	3.92e-05	0.000259	0.00138	0.0011	0.00322	0.0012	0.000411	0.00233	0.00876	0.00237	0.00454	0.0151	0.0049	0.000453	0.00282	0.000398	0.00105	0.00017	0.0811	0.0391	0.0272	0.00176	0.0039	0.00232	0.000862	0.0121	0.000437	0.00223	0.000497	0.00134	0.00234
m/z 729.600	0.000308	0.000184	0.000645	3.43e-05	0.000612	0.000112	0.000251	0.000238	0.021	0.0282	0.0239	0.000946	0.00144	0.00161	0.00153	0.000578	0.000106	0.000115	8.71e-05	0.000155	0.000405	4.47e-06	0.000704	0.00136	0.00107	0.000565	0.00147	0.000573	0.00162	0.00911	0.00108	0.000232	0.00223	0.000147	0.00284	0.00083	0.0196	0.004	0.00162	0.000587	0.00204	0.00089	0.000509	0.0069	0.000986	0.000349	0.000221	0.00566	0.000242
m/z 767.556	4.88e-05	0.00034	0.003	0.00138	5.87e-05	0.000484	0.0015	0.00117	0.0287	0.0237	0.0365	0.00425	0.00041	9.96e-05	0.000215	0.0122	0.00034	0.000436	0.000107	0.000227	0.000977	0.000544	0.00216	0.00173	0.00462	0.00641	0.0258	0.00538	0.0104	0.0396	0.0167	0.000375	0.00139	0.00177	0.00408	0.000889	0.0154	0.00324	0.0123	0.000786	0.000521	8.37e-05	0.000735	0.00502	0.000308	0.00408	0.000183	0.0221	0.00836
m/z 850.574	0.000113	0.000226	0.00272	5.33e-05	0.000475	0.000463	0.000986	0.00084	0.0304	0.0293	0.037	0.000229	0.00439	0.00516	0.00412	8.63e-06	0.000507	0.000386	0.000105	0.000839	3.02e-05	0.00294	0.0035	4.37e-05	5.58e-05	0.00474	0.0191	0.00424	0.00854	0.0344	0.0123	0.00116	0.000382	0.00232	1.18e-05	0.000153	0.0263	0.0156	0.014	1.28e-05	0.000486	0.000193	0.00505	0.00306	0.00107	0.00365	0.00292	0.0124	0.00279
m/z 870.603	0.000159	4.05e-05	0.00202	2.19e-05	0.000143	0.000141	0.000852	0.000695	0.0283	0.00306	0.00715	0.00522	0.000141	6.23e-05	0.00133	0.00568	0.002	0.000694	0.000472	0.000466	0.000603	7.57e-06	0.00535	0.00031	0.000255	0.00664	0.0175	0.00515	0.00983	0.0367	0.0167	0.00198	0.00452	0.00108	0.00731	0.00353	0.0462	0.0104	0.00936	0.00371	0.00482	0.00333	0.00207	1.76e-06	0.000191	0.00417	0.00147	0.00441	0.00117
m/z 896.615	0.000331	0.000716	0.00814	0.00466	0.000135	0.00218	0.00494	0.00332	0.137	0.00619	0.0146	0.011	0.00129	0.00204	0.0081	0.00724	0.00368	0.00246	0.0024	0.00233	5.77e-06	9.03e-05	0.00348	0.000323	0.000856	0.0149	0.0435	0.00725	0.0152	0.0517	0.0453	0.00361	0.000411	0.00754	0.0354	0.00148	0.0182	0.000265	0.00306	0.00482	0.00115	0.000479	0.00484	0.000882	6.79e-05	0.0024	0.00223	0.00549	0.000643
m/z 897.618	0.000623	0.000611	0.00222	0.00044	0.000182	0.000537	0.00159	0.00112	0.0529	0.00205	0.0032	0.0022	2.53e-05	1.14e-05	0.00243	0.0037	0.00274	0.00068	0.000487	0.00029	0.000167	2.14e-05	0.000553	0.00161	0.000171	0.00397	0.00842	0.0014	0.00308	0.0146	0.0101	0.00268	0.00244	0.00194	0.0106	0.00151	0.0173	0.00111	0.000654	0.0014	0.00122	2.49e-05	0.0014	0.000858	3.78e-05	0.000201	0.000981	0.00425	0.00326
m/z 873.426	0.000432	1.87e-05	0.00165	0.00187	0.00105	0.000438	0.000657	0.00041	0.00798	0.00696	0.0134	0.0103	0.00224	0.00313	0.00238	0.000597	7.82e-06	0.000241	0.00046	0.000466	0.0001	0.000685	0.00188	6.81e-05	0.000495	0.00275	0.0116	0.00228	0.00451	0.0241	0.00864	0.000164	0.0046	0.000811	0.00275	0.00401	0.00939	0.000451	0.00393	0.00125	0.00357	0.00308	0.00114	0.00125	0.000467	0.0018	0.000439	7.44e-05	0.00544
m/z 719.475	0.0037	0.00105	0.00226	0.00296	0.000749	0.000725	0.000989	0.000519	0.00152	2.44e-05	0.00377	0.0269	0.00206	0.00312	0.00269	0.00604	0.000211	0.000282	0.000482	0.00035	9.69e-06	0.00039	0.00362	4.46e-05	0.000623	0.00372	0.0157	0.0034	0.00718	0.0265	0.0168	0.00124	0.000125	0.000532	0.000821	0.000796	0.0169	0.00721	0.012	0.00135	1.44e-05	0.000519	0.000966	0.00256	0.000619	0.0027	0.000462	0.00106	0.0108
m/z 787.482	0.000689	6.03e-05	0.00295	0.000923	0.0045	0.000696	0.000921	0.000577	0.0133	0.011	0.0192	0.0037	0.00219	0.00372	0.00118	0.00403	0.000139	0.000449	0.000377	7.37e-06	0.000147	8.37e-07	0.00226	0.00599	0.00748	0.00396	0.0163	0.00397	0.00781	0.034	0.0137	0.00249	0.00328	0.000599	0.00242	0.0019	0.0143	0.00777	0.0206	0.000389	0.000943	0.00155	0.000107	8.15e-07	1.13e-05	0.00326	0.000632	0.00198	0.00993
m/z 753.414	6.63e-06	6.32e-05	0.00246	0.00472	5.02e-05	0.00056	0.000944	0.000588	0.0134	0.00392	0.0102	0.00807	0.00414	0.00439	0.00393	0.000945	0.00736	0.000184	0.000398	0.000807	0.000752	0.00111	0.00339	0.00071	0.000556	0.0034	0.0154	0.00314	0.00537	0.01	0.0136	0.00151	0.00142	0.00157	0.00403	0.00394	0.000459	0.000934	0.00296	0.00247	0.00376	0.00404	0.00202	0.000291	0.000201	0.00247	0.000655	0.00278	0.00834
m/z 739.421	8.59e-06	2.18e-05	0.00207	0.00389	2.1e-07	0.000464	0.00071	0.000449	0.00998	0.00195	0.00736	0.00924	0.00336	0.00354	0.00321	0.00116	0.0155	0.000263	0.000477	0.00084	0.000475	0.000879	0.00271	0.000714	0.000436	0.00271	0.0152	0.00236	0.00482	0.00629	0.0105	0.00166	0.00342	0.00187	0.0053	0.00408	3.75e-05	0.000811	0.00195	0.0021	0.00411	0.00344	0.00172	0.000602	9.94e-05	0.00185	0.00051	0.00237	0.00756
m/z 726.406	8.2e-05	2.71e-05	0.00308	0.00571	0.000223	0.000893	0.00133	0.000829	0.0182	0.00884	0.0214	0.00216	0.00539	0.00629	0.00538	0.000259	0.00542	0.00029	0.000631	0.00129	0.00078	0.00143	0.00457	0.000741	0.000229	0.00498	0.0256	0.00449	0.00857	0.0213	0.0181	0.00144	0.00468	0.00244	0.00692	0.007	0.0015	5.56e-05	0.00519	0.00332	0.00621	0.00525	0.00272	0.00121	0.000477	0.00357	0.000951	0.00155	0.0115
m/z 823.422	0.000464	0.000609	0.00447	0.00915	0.000926	0.00121	0.00186	0.00116	0.0314	0.00101	0.00659	0.0486	0.00835	0.0092	0.00788	0.00457	0.0119	0.000731	0.00134	0.00233	0.00083	0.00194	0.00697	0.000107	0.000152	0.00689	0.0272	0.00641	0.00841	0.00549	0.0266	0.000812	0.00144	0.00591	0.0162	0.000549	0.0095	0.00278	0.00133	0.0021	0.000169	0.00143	0.00266	0.00364	0.000483	0.0048	0.000237	0.00757	0.0101
m/z 850.461	0.000138	1.17e-07	0.00281	0.00352	0.000197	0.00053	0.000988	0.000669	0.0116	0.000433	0.00571	0.0304	0.00353	0.00318	0.00393	0.00185	0.0222	0.000162	0.000264	0.000526	0.000405	0.000404	0.00431	0.000434	0.000157	0.00423	0.02	0.00391	0.00634	0.00338	0.0153	0.000872	0.00183	0.00203	0.00817	0.00324	0.000156	1.4e-05	0.00297	0.00299	0.0034	0.00286	0.00181	0.000831	8.55e-06	0.00307	0.000662	0.00414	0.00922
m/z 781.507	0.000358	6.01e-05	0.0083	0.0123	2.65e-05	0.000584	0.00126	0.000685	0.0158	0.00232	0.00913	0.0103	0.00395	0.00851	0.00764	0.00304	0.0134	0.000545	0.00103	0.00161	0.000603	0.00151	0.00809	0.00209	0.00224	0.000472	1.24e-05	0.00479	0.008	0.0103	0.0281	0.00222	0.00504	0.00311	0.0106	0.00626	0.0013	1.19e-05	0.00329	0.00436	0.00677	0.00706	0.00337	0.000156	0.000772	0.00386	0.000997	0.00554	0.0257
m/z 773.406	2.49e-07	4.42e-05	0.00371	0.00733	5.61e-06	0.000951	0.00164	0.00103	0.0254	0.00113	0.00593	0.0624	0.00759	0.00809	0.00706	0.00484	0.0174	0.000535	0.000993	0.00185	0.00141	0.00165	0.00622	0.00184	0.00187	0.00586	0.0241	0.00544	0.0075	0.00536	0.0213	0.00324	0.0011	0.00178	0.00497	0.00475	0.00549	0.00229	0.000744	0.00161	0.00311	0.00561	0.00116	0.000936	8.5e-05	0.00436	0.000206	0.00661	0.0111
m/z 765.435	3.68e-05	0.000124	0.00403	0.00716	5.65e-05	0.000822	0.00134	0.000844	0.0216	0.00326	0.0115	0.024	0.00642	0.00672	0.00609	0.00313	0.0129	0.000489	0.000879	0.00156	0.0012	0.00172	0.00516	0.00101	0.000696	0.00539	0.024	0.00457	0.00778	0.00969	0.0196	0.00174	0.00103	0.00351	0.00914	0.00512	0.00376	0.00353	0.00117	0.00362	0.00531	0.00567	0.00316	1.87e-06	0.000114	0.00358	0.000889	0.0056	0.0111
m/z 849.346	0.000305	4.48e-06	0.00795	0.0127	0.000306	0.00204	0.00305	0.00195	0.0289	0.00138	0.0137	1.63e-05	0.0108	0.0131	0.00929	1.47e-07	0.00374	0.00112	0.00204	0.00319	0.00122	0.0027	0.01	3.24e-05	0.000238	0.0116	0.0506	0.0105	0.0166	0.0392	0.0443	3.74e-05	0.00161	0.0045	0.00924	0.00185	0.00132	0.0017	0.00353	0.00286	1.27e-05	0.00427	0.00378	0.000601	0.000989	0.00815	0.0015	0.00317	0.0205
m/z 820.480	0.00041	0.000616	0.0102	0.0197	1.94e-05	0.00313	0.00466	0.00306	0.0779	0.00241	0.0121	0.0895	0.0196	0.0227	0.0163	0.00511	0.00375	0.00179	0.00295	0.00546	0.00265	0.00401	0.0164	0.000208	0.000255	0.0157	0.061	0.0154	0.0181	0.019	0.0592	0.00128	0.0094	0.00579	0.0141	0.000352	0.0203	0.011	0.00022	0.00443	0.000105	0.00618	0.00534	0.00396	0.000577	0.0119	0.00155	0.014	0.0135
m/z 842.468	0.000183	1.67e-06	0.00473	0.00851	0.00525	0.00112	0.00174	0.00116	0.0176	2.12e-05	0.00556	0.0222	0.00591	0.00679	0.00413	0.000436	0.00954	0.00063	0.00113	0.00174	0.0023	0.00209	0.00608	0.000246	0.000149	0.00691	0.0339	0.00622	0.00981	0.00867	0.0261	0.00138	9.15e-05	9.58e-05	2.79e-05	0.00308	0.00512	0.00267	0.00236	0.000699	0.000126	0.00219	0.000801	2.52e-07	0.000152	0.00469	0.000245	0.00272	0.0168
m/z 824.514	0.000683	0.000723	0.00577	0.0108	0.000853	0.00165	0.0026	0.00168	0.0491	0.00754	0.0169	0.0586	0.0119	0.0134	0.0117	0.00609	0.013	0.00104	0.00176	0.00301	0.000773	0.00184	0.00848	0.00258	0.00185	0.00893	0.0368	0.00826	0.013	0.015	0.0327	0.00337	0.00203	0.0071	0.0214	0.0079	0.00305	0.00381	0.00129	0.00636	0.0098	0.00921	0.00556	0.00427	0.000233	0.00658	0.00147	0.00954	0.00975
m/z 839.301	3.53e-05	0.00011	0.00614	0.00954	0.000124	0.00144	0.00247	0.00152	0.0455	0.0172	0.0319	0.0119	0.0114	0.0121	0.011	0.00424	0.0105	0.000917	0.00169	0.00292	0.00165	0.00262	0.00979	0.00383	0.00259	0.0094	0.0409	0.00829	0.0144	0.0316	0.0329	0.00363	0.00853	0.00629	0.0195	0.0125	6.45e-05	0.00196	0.00222	0.007	0.0131	0.0117	0.00552	0.000535	0.000953	0.00668	0.00184	0.00785	0.0186
m/z 826.448	0.000792	0.00117	0.00887	0.016	5.56e-10	0.00218	0.00355	0.00234	0.062	0.00682	0.0202	0.0631	0.0158	0.0176	0.014	0.00506	0.00523	0.00131	0.00236	0.00399	0.00242	0.00315	0.0127	0.0019	0.000897	0.0132	0.0533	0.0125	0.0144	0.0158	0.0479	0.00354	3.88e-05	0.0051	0.0122	0.00402	0.0115	0.00702	0.00106	0.0012	0.000985	0.00629	0.00143	0.021	4.7e-05	0.00932	0.000668	0.00922	0.0219
m/z 789.497	3.38e-05	0.000207	0.0135	0.00931	0.00295	0.00378	0.00542	0.00421	0.114	0.0337	0.063	0.0165	0.0174	0.0257	0.013	0.000199	2.39e-05	0.00189	0.00214	0.00493	0.00107	0.000129	0.0157	0.0026	0.007	0.0247	0.089	0.0231	0.0344	0.0916	0.0804	0.00105	0.000304	0.000606	0.0119	3.24e-05	0.00706	0.0041	0.0168	7.68e-05	0.000735	0.00104	0.000978	0.0114	0.000737	0.0182	0.000353	0.00417	0.0209
m/z 762.468	0.00017	7.42e-05	0.0147	0.0179	0.0018	0.0046	0.00652	0.00471	0.101	0.00854	0.0298	0.0378	0.0178	0.0248	0.0133	1.15e-05	1.54e-06	0.00262	0.0036	0.00602	0.00257	0.00215	0.0154	0.00177	0.0046	0.0253	0.0901	0.0241	0.0283	0.0515	0.0869	2.37e-07	0.00465	0.00329	0.0144	0.000672	0.000153	2.52e-05	0.00454	0.000168	0.00275	0.00241	0.00121	0.0275	0.000209	0.0175	0.000603	7.33e-05	0.0241
m/z 806.519	4.94e-05	0.000218	0.0138	0.0231	6.04e-05	0.00524	0.00811	0.00559	0.122	0.0122	0.0393	0.051	0.0216	0.0295	0.0214	0.000181	0.00267	0.00289	0.00422	0.00698	0.00437	0.00431	0.0201	5.32e-08	0.00115	0.0301	0.115	0.0274	0.0334	0.0603	0.0974	0.000771	0.000119	0.0138	0.0419	0.00155	0.00125	0.00332	0.00231	0.0057	0.000967	0.00964	0.00884	0.0138	0.000133	0.0199	0.0022	0.00214	0.025
m/z 807.525	7.46e-05	0.000155	0.0171	0.0256	0.000195	0.00499	0.00783	0.00517	0.102	0.0109	0.0392	0.0296	0.0207	0.0284	0.0198	1.8e-05	0.00297	0.00272	0.004	0.00667	0.0043	0.0044	0.0197	8.49e-05	0.00175	0.0283	0.111	0.026	0.035	0.0667	0.098	0.000836	2.99e-05	0.0149	0.0402	0.0032	0.000895	0.00297	0.00338	0.00693	0.0016	0.0109	0.00949	0.00615	0.000432	0.0198	0.00252	0.0019	0.0325
m/z 808.477	0.00462	0.00133	0.00462	0.00765	1.99e-05	0.00118	0.00198	0.00123	0.0142	0.00125	0.012	0.00232	0.00705	0.00879	0.00679	0.00019	0.0113	0.000698	0.0013	0.00227	0.00143	0.00154	0.00503	0.000204	0.0013	0.00773	0.0364	0.00669	0.0118	0.0213	0.0276	0.000511	0.00604	0.00346	0.0114	0.00771	0.00266	2.98e-06	0.0038	0.00546	0.00914	0.00834	0.00463	0.00271	0.000969	0.00535	0.0015	0.00254	0.0197
m/z 824.448	0.00193	0.000261	0.00789	0.0137	8.5e-05	0.00206	0.00342	0.00215	0.0442	0.0069	0.0261	0.0279	0.0134	0.0161	0.0126	0.00288	0.0133	0.00125	0.00228	0.00398	0.00226	0.00271	0.0102	8.67e-05	0.000217	0.0134	0.0613	0.0118	0.0194	0.0299	0.0462	0.00274	0.00477	0.00756	0.0241	0.0124	2.36e-06	0.0026	0.00175	0.00873	0.0137	0.014	0.0076	0.000482	0.00155	0.00933	0.00206	0.00818	0.026
m/z 866.464	7.71e-05	8.14e-05	0.0104	0.0177	8.23e-05	0.00279	0.00456	0.00305	0.0376	0.000578	0.0157	1.49e-05	0.00456	0.00889	0.0101	0.00265	0.00539	0.00163	0.003	0.00273	0.00101	0.00419	0.0101	0.00337	0.00997	0.0189	0.0807	0.0165	0.0251	0.0425	0.0692	0.000181	0.00428	0.015	0.0316	4.09e-06	0.0016	0.000623	0.00895	0.00322	0.0137	0.000579	0.00721	0.000727	0.00145	0.0123	0.00353	0.00135	0.0236
m/z 837.513	0.000732	0.000728	0.00472	0.00991	0.000375	0.000977	0.00167	0.00109	0.0187	6.28e-05	0.0035	0.0237	0.00775	0.0086	0.00744	0.00122	0.018	0.000372	0.000824	0.00158	2.04e-05	0.00213	0.00565	2.42e-05	0.000212	0.00659	0.0336	0.00615	0.00945	0.00633	0.0257	0.00172	0.000378	0.00829	0.0216	0.006	0.00514	0.00215	0.0051	0.00513	0.0051	0.00593	0.00451	0.00169	0.000401	0.00475	0.00132	0.00741	0.00918
m/z 841.451	5.17e-05	2.39e-05	0.00507	0.00793	1.07e-05	0.00101	0.00165	0.00105	0.0159	0.000122	0.00678	0.0276	0.00745	0.0082	0.00651	0.00169	0.0238	0.000618	0.00113	0.00194	0.000209	0.00224	0.00509	0.000131	0.000487	0.00653	0.034	0.00587	0.00999	0.00666	0.0244	0.00265	0.00607	0.0042	0.0122	0.00956	4.38e-05	8.73e-05	0.00996	0.0052	0.00838	0.00741	0.00423	0.000599	0.00056	0.00465	0.0012	0.00627	0.0161
m/z 836.509	0.000568	0.000827	0.0116	0.0197	0.000455	0.00271	0.00434	0.00277	0.05	0.00125	0.0161	0.024	0.0158	0.0194	0.0157	0.000895	0.014	0.00156	0.00286	0.00441	0.000335	0.00404	0.012	0.000499	0.00219	0.0164	0.0742	0.015	0.023	0.0285	0.0614	0.00148	7.42e-05	0.0172	0.0433	0.00855	0.00478	0.00405	0.00784	0.0116	0.00651	0.0106	0.0107	0.00111	0.00179	0.0117	0.00311	0.00979	0.021
m/z 852.476	0.00129	0.00149	0.0106	0.0184	0.000873	0.00263	0.0042	0.00273	0.0676	0.0043	0.021	0.0658	0.0175	0.0201	0.0167	0.0044	0.0177	0.00153	0.00261	0.00458	0.000372	0.00331	0.0131	7.73e-05	0.00012	0.0155	0.068	0.0143	0.0201	0.0203	0.056	0.00356	0.000875	0.0165	0.0454	0.0104	0.00857	0.00734	0.00375	0.0116	0.0106	0.0132	0.0105	0.00326	0.0012	0.0113	0.00296	0.0141	0.0163
m/z 853.483	0.00113	0.00116	0.00791	0.0142	0.00106	0.00182	0.00301	0.00192	0.0495	0.00256	0.0142	0.0654	0.0139	0.0149	0.0133	0.00578	0.0191	0.00109	0.00186	0.00343	0.000233	0.00249	0.0104	0.000511	6.34e-05	0.011	0.0512	0.0102	0.015	0.0116	0.0412	0.00341	0.00173	0.0132	0.0378	0.0107	0.00738	0.00507	0.00334	0.00919	0.0104	0.0114	0.00772	0.00334	0.000744	0.00822	0.00215	0.0137	0.0123
m/z 840.447	0.000145	4.82e-05	0.0101	0.0155	3.25e-05	0.00246	0.00401	0.00256	0.0424	0.00217	0.0184	0.0285	0.0133	0.0167	0.013	0.000734	0.0203	0.00147	0.00257	0.0039	0.000607	0.00352	0.0113	0.000221	0.00166	0.0153	0.0707	0.0138	0.0223	0.0264	0.0545	0.00212	0.00275	0.0096	0.0262	0.0119	6.45e-06	0.000789	0.0115	0.0107	0.0102	0.0118	0.00924	0.00057	0.00161	0.0108	0.00259	0.00759	0.026
m/z 853.516	4.62e-06	0.000124	0.00948	0.0142	0.000355	0.0021	0.00341	0.00216	0.0264	0.000128	0.0106	0.0062	0.0107	0.0141	0.0101	1.12e-05	0.0159	0.00108	0.00192	0.00303	0.000174	0.00201	0.00792	0.00435	0.00741	0.0131	0.0615	0.0117	0.0195	0.0266	0.049	0.000216	0.00129	0.0154	0.0384	0.00756	6.1e-06	7.27e-07	0.0171	0.00979	0.00564	0.00721	0.00866	3.7e-06	0.00204	0.00936	0.00236	0.00402	0.0214
m/z 852.512	9.87e-07	0.000159	0.0117	0.0171	0.000396	0.00283	0.00456	0.0029	0.0384	0.000622	0.0149	0.0094	0.0124	0.0169	0.0128	1.77e-05	0.0149	0.00141	0.00246	0.00367	0.000214	0.00221	0.011	0.00386	0.0079	0.0173	0.0767	0.0155	0.0247	0.036	0.0626	0.000216	0.000732	0.018	0.0445	0.00752	2.86e-05	3.19e-05	0.0174	0.012	0.0052	0.00831	0.0108	8.94e-06	0.0023	0.0123	0.00306	0.00465	0.0256
m/z 868.482	0.000223	0.000587	0.0122	0.0193	0.000445	0.00299	0.00486	0.00313	0.0588	0.00304	0.0221	0.0303	0.0146	0.0189	0.0149	0.000473	0.0155	0.00168	0.00291	0.00456	0.00104	0.00339	0.0126	0.00142	0.0041	0.0181	0.0799	0.0165	0.025	0.0335	0.0656	0.00146	0.00107	0.0197	0.0503	0.00942	0.00275	0.0033	0.00944	0.012	0.00727	0.011	0.0112	0.000282	0.00212	0.013	0.00328	0.00758	0.0233
m/z 869.484	0.000228	0.000563	0.0117	0.0188	0.00041	0.00286	0.00459	0.00293	0.0534	0.00252	0.0209	0.0261	0.0144	0.0185	0.0142	0.000439	0.0154	0.00158	0.00279	0.00436	0.00102	0.0034	0.0118	0.00156	0.00421	0.0172	0.0776	0.0156	0.0239	0.0319	0.0624	0.00149	0.00105	0.0196	0.0492	0.0098	0.00289	0.00346	0.00936	0.0124	0.00788	0.0111	0.0112	0.00011	0.00222	0.0123	0.0032	0.00762	0.0232
m/z 870.489	0.000332	0.000536	0.00901	0.0139	0.000278	0.00187	0.00298	0.00191	0.0368	0.00226	0.0167	0.0242	0.0123	0.0145	0.0104	0.00138	0.0143	0.00108	0.00199	0.00336	0.00082	0.00274	0.00845	0.00107	0.00188	0.0119	0.055	0.0103	0.0168	0.0209	0.0425	0.00241	0.00263	0.00898	0.022	0.0113	0.00187	0.00201	0.00898	0.00504	0.00722	0.00857	0.0039	2.01e-06	0.000665	0.00804	0.00108	0.00592	0.0184
m/z 735.446	0.00196	0.00022	0.0158	0.0214	0.00129	0.00393	0.00557	0.00364	0.0481	0.00597	0.0319	1.39e-05	0.013	0.0188	0.0121	0.00179	0.00279	0.00196	0.00345	0.00469	0.000961	0.00303	0.013	0.0012	0.00359	0.0172	0.0732	0.0156	0.0337	0.0803	0.0862	3.3e-05	7.83e-05	0.00745	0.0168	0.00582	0.00369	0.000309	0.0162	0.0069	0.00167	0.00792	0.00651	0.000613	0.00162	0.0156	0.00297	0.000904	0.0402
m/z 725.403	0.000783	8.94e-06	0.00969	0.0164	0.00036	0.00295	0.00493	0.0031	0.0589	0.0191	0.0495	0.00449	0.0158	0.02	0.0143	5e-05	0.00656	0.000329	0.00105	0.00253	0.00191	0.0037	0.0151	2.77e-07	0.000604	0.0194	0.0869	0.0167	0.0292	0.071	0.0632	0.00186	0.00377	0.00907	0.0234	0.0125	0.00295	5.97e-05	0.0118	0.0086	0.0107	0.0136	0.00802	0.000656	0.00159	0.0131	0.00334	0.00312	0.0274
m/z 752.423	0.000237	3.09e-05	0.0142	0.0219	0.00012	0.00381	0.00602	0.00387	0.0813	0.0182	0.049	0.0172	0.021	0.0262	0.0188	0.000469	0.00579	0.00223	0.00395	0.0062	0.00221	0.00462	0.0188	6.06e-05	0.000284	0.0229	0.0962	0.0209	0.0329	0.0716	0.0805	0.00219	0.00134	0.0121	0.03	0.0123	1.63e-06	0.00206	0.00831	0.0105	0.00936	0.0156	0.0102	7.1e-06	0.00189	0.0163	0.00364	0.00687	0.0328
m/z 751.419	0.00029	5.68e-05	0.0155	0.0235	0.000131	0.00442	0.007	0.00452	0.0961	0.0199	0.0528	0.0243	0.0222	0.028	0.02	0.000432	0.00586	0.00246	0.00426	0.00655	0.00219	0.00463	0.021	6.53e-05	0.000336	0.0264	0.106	0.0238	0.0364	0.0774	0.0907	0.00199	0.00118	0.0125	0.0327	0.0114	5.42e-06	0.00186	0.00894	0.0109	0.00851	0.0158	0.0106	3.6e-05	0.00197	0.0187	0.00388	0.00687	0.0347
m/z 777.437	1.57e-06	0.000289	0.0167	0.0275	2.14e-05	0.00479	0.00751	0.00487	0.111	0.0162	0.0453	0.0403	0.0249	0.0312	0.0226	0.00115	0.00535	0.00267	0.00482	0.00733	0.00231	0.00565	0.0222	9.04e-05	0.000211	0.0276	0.106	0.0252	0.0355	0.0675	0.0964	0.00167	1.06e-06	0.015	0.0373	0.00845	0.00347	0.00645	0.00522	0.0114	0.00588	0.0149	0.0123	0.000647	0.00194	0.0196	0.00379	0.0104	0.031
m/z 780.504	0.000885	1.63e-05	0.0125	0.0193	2.39e-08	0.0034	0.00543	0.00349	0.0647	0.0105	0.0339	0.0164	0.0219	0.0257	0.0204	0.00187	0.0133	0.00191	0.00345	0.0057	0.0019	0.00401	0.019	0.00131	0.000267	0.0206	0.0872	0.0189	0.0306	0.0598	0.0718	0.00287	0.00257	0.011	0.0314	0.0123	0.00149	7.93e-05	0.00736	0.0107	0.0109	0.016	0.00856	3.38e-06	0.00193	0.0149	0.00358	0.00944	0.0339
m/z 796.476	3.95e-05	0.000175	0.0132	0.0215	6.75e-05	0.00356	0.00573	0.00366	0.0889	0.0173	0.0429	0.0473	0.0236	0.0269	0.0217	0.00458	0.015	0.00207	0.00371	0.00621	0.00273	0.0048	0.0198	0.00219	0.000686	0.0214	0.0883	0.0195	0.0306	0.0531	0.0733	0.00534	0.00408	0.0133	0.0385	0.0159	0.000132	0.00333	0.00345	0.012	0.0146	0.0188	0.00998	0.000183	0.00188	0.0155	0.00372	0.0133	0.0317
m/z 797.484	1.15e-05	0.00022	0.0111	0.0169	0.000149	0.0028	0.00453	0.00286	0.0729	0.0166	0.0382	0.0413	0.0205	0.0223	0.0194	0.00579	0.0153	0.00162	0.00284	0.00509	0.00106	0.00302	0.0169	0.00352	0.00188	0.0172	0.0731	0.0153	0.0254	0.0442	0.0594	0.00557	0.00553	0.0115	0.0343	0.0157	7.43e-06	0.00228	0.00387	0.0109	0.0168	0.0181	0.00881	0.000146	0.00139	0.0122	0.00305	0.0124	0.0271
m/z 825.435	5.26e-05	0.000464	0.0121	0.0178	0.000747	0.00306	0.00502	0.00322	0.0753	0.0227	0.0533	0.02	0.0173	0.0214	0.0182	0.000942	0.0103	0.00169	0.00263	0.00469	0.00103	0.00285	0.0154	0.000307	0.000232	0.0193	0.0835	0.0173	0.0286	0.0566	0.0659	0.00257	0.0078	0.0197	0.0543	0.017	9.68e-05	0.00122	0.0102	0.0153	0.0186	0.0184	0.0129	0.000246	0.00187	0.0138	0.00378	0.00548	0.0264
m/z 794.463	0.000217	6.96e-06	0.00928	0.0181	0.000297	0.00236	0.00377	0.00238	0.0435	0.00146	0.015	0.0337	0.0154	0.0176	0.0135	0.00245	0.00832	0.0014	0.00255	0.00451	0.0041	0.00448	0.0134	0.000573	0.000115	0.0142	0.0664	0.0127	0.0195	0.0254	0.0537	0.00249	0.000429	0.00534	0.0117	0.00619	0.00906	0.00908	0.000569	0.00668	0.00434	0.0101	0.00657	9.47e-05	0.00115	0.0101	0.00207	0.0102	0.0229
m/z 822.495	0.000168	0.000654	0.0148	0.0283	0.000637	0.00443	0.00682	0.00446	0.113	0.00933	0.0308	0.0992	0.0265	0.0314	0.0251	0.00688	0.00746	0.0025	0.00447	0.00754	0.00423	0.00592	0.0215	0.0019	0.00051	0.0241	0.094	0.0222	0.0283	0.0377	0.0858	0.00381	0.000282	0.0165	0.0458	0.00723	0.0169	0.0171	4.12e-06	0.0109	0.00606	0.0153	0.012	0.0031	0.00139	0.0171	0.00349	0.0181	0.0259
m/z 823.497	0.000231	0.000701	0.0143	0.028	0.000702	0.00421	0.0065	0.00423	0.108	0.00888	0.0298	0.098	0.0266	0.0311	0.0254	0.00757	0.0079	0.00243	0.0044	0.0075	0.00421	0.0059	0.0209	0.00204	0.00059	0.0232	0.0904	0.0215	0.0271	0.0354	0.0824	0.00407	0.000274	0.0165	0.0452	0.00736	0.018	0.018	8.28e-06	0.0109	0.00643	0.0156	0.0118	0.003	0.00143	0.0164	0.00353	0.0189	0.0254
m/z 865.317	2.88e-05	0.000364	0.0144	0.0251	0.000223	0.00409	0.00631	0.00401	0.102	0.013	0.0382	0.0335	0.0252	0.0301	0.0248	0.00434	0.00398	0.00235	0.00427	0.00707	0.00305	0.00561	0.0205	0.00143	0.00033	0.0232	0.0931	0.021	0.0285	0.0535	0.0838	0.00199	0.000968	0.0134	0.0353	0.00603	0.00944	0.0139	0.000612	0.0109	0.00526	0.0151	0.0124	0.000508	0.00188	0.0161	0.00366	0.0151	0.0252
m/z 812.506	9.68e-06	0.000247	0.00976	0.0188	0.0012	0.00261	0.00402	0.00264	0.0474	0.00134	0.0153	0.028	0.0149	0.0188	0.0125	0.00101	0.0064	0.00148	0.0026	0.00457	0.00587	0.00378	0.0119	8.5e-05	0.000805	0.0154	0.0684	0.0143	0.019	0.0239	0.0573	0.00222	0.00119	0.00502	0.0108	0.00184	0.0128	0.00924	0.000215	0.00111	5.6e-05	0.00428	0.00183	0.00255	1.09e-05	0.0109	0.00122	0.00431	0.0268
m/z 828.480	0.000465	0.000888	0.0109	0.0193	0.000123	0.00296	0.00467	0.00304	0.0797	0.0071	0.0243	0.0916	0.0202	0.0228	0.0176	0.00725	0.00931	0.00166	0.00269	0.00527	0.00552	0.00355	0.0144	0.000886	0.000179	0.0165	0.0688	0.0153	0.0187	0.019	0.0587	0.0048	0.000175	0.00593	0.017	0.00348	0.0168	0.0105	4.26e-06	0.00233	0.00152	0.00837	0.00284	0.00676	1.78e-06	0.0117	0.000502	0.00909	0.0224
m/z 829.511	0.000154	3.28e-05	0.00871	0.0144	0.00176	0.0021	0.00343	0.00213	0.0317	0.00256	0.0191	0.00953	0.0111	0.0146	0.00916	6.52e-07	0.0105	0.00114	0.00201	0.00347	0.004	0.0027	0.00837	0.00175	0.00381	0.013	0.0619	0.0112	0.0187	0.0285	0.0486	0.00159	0.00272	0.00633	0.0142	0.00707	0.000767	0.000626	0.00477	0.00329	0.0049	0.00775	0.00299	0.0001	0.000276	0.00894	0.000313	0.000791	0.0306
m/z 828.510	0.000325	5.61e-06	0.012	0.018	0.00213	0.00303	0.00488	0.00316	0.0487	0.00479	0.0281	0.00914	0.0133	0.0182	0.0114	0.000118	0.0107	0.0016	0.00268	0.00424	0.00381	0.00304	0.00963	0.00262	0.00632	0.0183	0.0828	0.0154	0.0256	0.0477	0.0652	0.00102	0.00149	0.00824	0.0197	0.00676	3.25e-05	0.000201	0.00837	0.00357	0.0028	0.00659	0.00334	0.000256	0.000504	0.0116	0.000283	0.000274	0.0312
m/z 844.479	2.66e-05	0.000367	0.0119	0.0195	0.000724	0.00285	0.00455	0.00297	0.0624	0.00779	0.0317	0.0364	0.0157	0.0193	0.0138	0.00125	0.0142	0.00164	0.00281	0.0048	0.00463	0.00391	0.0129	0.00014	0.00128	0.0177	0.0797	0.0158	0.0247	0.0361	0.0629	0.00366	0.00253	0.0107	0.0268	0.0105	0.00442	0.00465	0.00274	0.00584	0.00599	0.0105	0.00494	8.61e-05	0.000766	0.0124	0.000433	0.00369	0.0323
m/z 845.484	6.09e-05	0.000419	0.0116	0.0179	0.000566	0.00266	0.00435	0.00281	0.0612	0.00897	0.0337	0.036	0.0156	0.0182	0.0137	0.00138	0.0148	0.00159	0.00259	0.00442	0.00344	0.00327	0.0127	5.04e-05	0.000921	0.0173	0.0786	0.0153	0.0246	0.0364	0.0612	0.00331	0.00265	0.01	0.026	0.00993	0.0031	0.00329	0.00358	0.00574	0.0057	0.00964	0.00461	1.06e-05	0.00056	0.012	0.000405	0.00332	0.0302
m/z 872.513	0.000239	0.000531	0.00909	0.0156	0.000388	0.00153	0.00215	0.00136	0.053	0.0077	0.0279	0.0359	0.0143	0.0159	0.0126	0.00334	0.00916	0.00129	0.00227	0.00402	0.00362	0.00244	0.011	4.17e-05	5.05e-05	0.0134	0.0628	0.012	0.0186	0.027	0.048	0.00382	0.00157	0.00738	0.0186	0.00949	0.00725	0.00655	0.000865	0.00315	0.00495	0.00929	0.00236	9.84e-06	0.00012	0.00936	0.000653	0.0051	0.0233
m/z 846.483	4.19e-07	0.000126	0.00428	0.00697	0.000824	0.000869	0.00145	0.000937	0.0195	0.00304	0.0154	0.0189	0.00501	0.00522	0.00474	0.00056	0.0187	0.000543	0.000904	0.00157	0.00217	0.00172	0.00493	2.44e-07	0.000234	0.00649	0.0329	0.00554	0.00982	0.0107	0.0232	0.00245	0.00779	0.00269	0.00821	0.00913	0.000466	0.00113	0.00239	0.0028	0.0067	0.00612	0.00198	0.000777	0.000203	0.00444	9.61e-06	0.000939	0.0192
m/z 873.517	0.000511	0.000497	0.00382	0.00741	0.000268	0.000607	0.000817	0.000452	0.0231	0.00295	0.0126	0.0329	0.00629	0.00669	0.00557	0.00305	0.012	0.000444	0.000765	0.00162	0.00152	0.000747	0.00484	0.000336	0.000122	0.00534	0.0282	0.00463	0.00761	0.00766	0.019	0.00312	0.00348	0.00278	0.00686	0.00693	0.00721	0.00425	0.000264	0.00081	0.00258	0.00375	0.000416	7.54e-05	8.18e-05	0.00363	4.29e-05	0.00325	0.0114
m/z 899.362	3.68e-05	4.28e-06	0.00565	0.00989	0.00156	0.00142	0.00208	0.00133	0.0187	0.0003	0.00852	0.000104	0.00561	0.00847	0.00358	0.00067	0.00114	0.000651	0.00132	0.00211	0.000822	0.00151	0.00431	0.00945	0.011	0.00789	0.0357	0.00734	0.0103	0.022	0.0305	0.000357	0.00307	0.00309	0.00526	0.000484	0.0039	0.00074	0.00409	0.000349	0.000916	0.000624	0.000513	6.14e-05	8.03e-05	0.00564	1.39e-05	7.32e-05	0.0165
m/z 814.526	0.00209	0.00193	0.00814	0.00676	0.000213	0.00224	0.00376	0.0025	0.0547	0.0116	0.0261	0.00234	0.00746	0.0108	0.00951	0.00145	0.000477	0.00103	0.000819	0.00115	0.00413	9.9e-05	0.0101	0.000637	0.0025	0.0123	0.0477	0.0118	0.0181	0.0443	0.043	0.000276	0.000367	0.0135	0.0345	0.000582	0.00283	0.000361	0.0235	0.00797	0.00149	0.00449	0.00915	0.0232	4.95e-06	0.00955	0.00297	3.01e-05	0.00347
m/z 786.472	0.000709	2.3e-05	0.00596	0.00318	1.46e-05	0.00165	0.00286	0.0018	0.0238	0.00633	0.0181	0.000107	0.00473	0.00767	0.00409	0.00195	6.09e-06	0.00101	0.00107	0.00165	0.000899	3.14e-07	0.00551	0.00991	0.0134	0.00933	0.0326	0.00942	0.0155	0.0398	0.0319	0.00285	8.99e-05	0.00309	0.0113	0.000902	0.0236	0.0103	0.0333	0.00596	0.00192	0.00343	0.00473	0.00164	0.000358	0.00764	0.00124	6.59e-05	0.0111
m/z 707.513	2.89e-05	2.26e-05	0.00629	0.0065	0.000493	0.00161	0.00251	0.00152	0.0362	0.0174	0.0338	0.0127	0.00708	0.0109	0.00714	0.00224	0.000783	0.000886	0.00166	0.00198	1.31e-06	0.00139	0.00459	0.00481	0.00826	0.00966	0.0396	0.0087	0.0155	0.0654	0.0351	6.36e-05	0.00185	0.00992	0.0228	0.00563	0.00969	0.000149	0.0119	0.00597	0.00594	0.0058	0.00578	0.00023	0.00165	0.00668	0.0018	3.07e-05	0.00837
m/z 742.501	0.00127	0.00184	0.00553	0.00467	9.21e-05	0.00107	0.00144	0.000666	0.00904	0.0051	0.00154	0.0921	0.00037	4.36e-05	0.000174	0.00256	1.06e-05	0.00127	0.00158	0.00119	0.000174	0.000111	0.00884	0.00206	0.00524	0.0117	0.0341	0.0118	0.0242	0.0534	0.0236	7.68e-05	0.00373	0.0124	0.00796	0.0146	0.00309	0.000158	0.0161	0.0142	0.0122	0.0108	0.0095	0.00202	0.00289	0.0126	0.00289	0.000489	0.0193
m/z 758.523	0.0015	0.000109	0.00235	0.00279	0.00272	0.00106	0.00211	0.00117	0.0469	0.0169	4.61e-06	0.184	4.67e-05	0.000114	0.000141	0.00575	2.23e-05	0.00169	0.00223	0.00161	0.000713	0.00219	0.00643	0.00451	0.00796	0.00794	0.0273	0.00938	0.0188	0.039	0.0151	0.00133	0.00849	0.00754	7.59e-05	0.0166	0.00531	0.000411	0.0138	0.00683	0.0103	0.0127	0.00555	0.00991	0.00281	0.0107	0.00343	2.61e-06	0.0377
m/z 805.568	0.0007	5.41e-05	0.0027	0.0015	0.00264	0.000663	0.00105	0.00103	0.0171	0.0187	0.0234	0.00122	0.00336	0.00445	0.00211	0.000744	0.000363	0.000348	9e-07	0.00048	0.00126	0.00696	0.00482	6.91e-05	0.000505	0.00479	0.0176	0.00507	0.0113	0.0336	0.0114	0.00284	0.000691	0.0136	0.00225	0.00142	0.134	0.116	0.0532	0.000109	7.91e-05	8.58e-05	0.0139	0.00842	0.00223	0.00476	0.00759	0.0279	0.0026
m/z 754.548	0.0156	0.00538	0.000666	0.00209	0.000126	0.000425	0.000855	0.000622	0.000127	0.000344	0.00228	0.00151	0.000729	0.00148	0.000571	0.00265	6.64e-07	6.48e-05	5.64e-05	0.000128	0.000588	0.00348	0.00304	8.27e-06	0.000255	0.00303	0.0122	0.00261	0.00656	0.0209	0.00744	0.00594	0.000655	0.00489	0.00193	0.00134	0.124	0.0941	0.04	0.000647	0.00169	0.000595	2.37e-07	6.99e-05	2.68e-05	0.00273	0.000251	0.00973	0.00536
m/z 711.449	0.0101	0.00297	0.00577	0.00361	0.00335	0.0017	0.00267	0.00178	0.0112	0.00293	0.0171	0.00824	0.00281	0.00692	0.00192	0.00728	6.05e-06	0.000984	0.00119	0.00187	0.000759	0.000506	0.00589	0.00536	0.0109	0.012	0.052	0.00958	0.0189	0.0608	0.0385	0.000625	0.00383	0.00142	0.00322	0.00275	0.0343	0.0143	0.0288	0.00296	0.00477	0.00559	0.00298	0.00377	0.000977	0.00815	0.00177	0.00279	0.0207
m/z 732.565	0.0113	0.00304	0.000393	0.00458	0.00022	0.00168	0.00319	0.00247	0.0402	0.018	0.0291	0.00861	0.0069	0.0103	0.00872	2.31e-05	0.000112	0.00114	0.00023	0.00197	4.1e-05	0.00183	0.00898	0.00182	3.74e-05	0.0112	0.0404	0.00863	0.0194	0.0545	0.0284	0.00292	0.00198	0.00107	0.00358	0.000275	0.146	0.0704	0.0346	0.00407	0.00947	0.00407	0.00138	0.00244	3.77e-05	0.00779	0.00169	0.00685	0.00421
m/z 770.521	0.0104	0.00237	0.00485	0.000747	0.000247	0.00277	0.00458	0.00352	0.0473	0.0199	0.0418	0.00293	0.00709	0.0117	0.00717	0.00252	2.29e-05	0.00148	0.000866	0.00253	7.58e-05	0.000167	0.0149	0.000152	0.00302	0.0194	0.0751	0.0172	0.031	0.0892	0.0521	0.00216	0.0022	2.13e-05	0.00545	0.000654	0.0941	0.0477	0.0471	0.00621	0.00713	0.00617	0.00318	0.000243	0.000191	0.0145	0.00309	0.00401	0.0161
m/z 771.526	0.0112	0.00364	0.00181	0.000168	0.000182	0.00107	0.00167	0.00109	0.00797	0.00859	0.0165	0.000314	0.00218	0.00408	0.00227	0.00163	1.24e-05	0.00041	7.89e-05	0.000623	1.24e-07	0.000707	0.00549	7.66e-05	0.000591	0.00621	0.0243	0.00533	0.0109	0.0394	0.0159	0.00217	0.00393	0.000319	0.000415	8.3e-05	0.0907	0.0489	0.0363	0.00279	0.00574	0.00354	0.0014	8.68e-05	3.5e-05	0.00492	0.00113	0.00449	0.01
m/z 771.577	0.00183	0.00168	0.00384	0.0005	0.000167	0.000989	0.00216	0.00151	0.0735	0.0709	0.0714	0.00204	0.00579	0.00603	0.00795	3.52e-05	7.49e-05	0.000712	0.000228	0.000612	0.00283	0.000115	0.00241	0.00264	0.000848	0.00722	0.0235	0.00565	0.0117	0.055	0.0172	1.72e-06	0.00897	0.00198	0.0133	0.00438	0.0533	0.0161	0.0253	0.00309	0.0086	0.00221	0.00201	0.0171	0.00137	0.00489	0.00142	0.00468	0.000692
m/z 768.562	8.33e-05	0.000377	0.0107	0.00606	4.26e-05	0.00282	0.00582	0.00426	0.164	0.0573	0.0702	0.0256	0.00834	0.0167	0.0142	0.00212	3.05e-06	0.00203	0.00156	0.00278	0.00168	0.000113	0.000652	1.06e-05	0.00197	0.0138	0.0531	0.00694	0.0173	0.063	0.0412	0.00117	0.000257	0.00216	0.0269	0.000605	0.0321	0.00443	0.0097	0.00031	0.000351	0.00238	9.79e-05	0.0201	0.00248	0.00294	2.5e-08	0.0208	6.53e-05
m/z 846.555	0.00076	4.81e-07	0.00512	0.000371	0.00111	0.00128	0.00249	0.0019	0.0445	0.0365	0.0529	0.0035	0.00465	0.00508	0.00424	0.000171	1.22e-07	0.00082	0.000503	0.000967	0.000299	0.00143	0.00733	0.000386	0.00195	0.0104	0.0395	0.00938	0.0184	0.0605	0.0288	0.00248	0.00417	0.000515	0.00169	0.00157	0.0709	0.037	0.0451	0.00186	0.00317	0.00178	7.11e-06	0.00152	4.11e-05	0.00797	0.000336	0.00444	0.0112
m/z 741.471	3.59e-05	0.000474	0.0108	0.00501	9.13e-05	0.00333	0.00605	0.00413	0.123	0.044	0.0548	0.0515	0.0167	0.0248	0.0159	2.66e-06	0.000162	0.00183	0.00117	0.00379	0.000683	0.000967	0.0155	1.84e-05	0.0011	0.0157	0.0518	0.0141	0.0254	0.0769	0.0432	0.000673	0.00557	0.00536	0.0274	0.00301	0.0298	0.00971	0.0229	0.0117	0.0136	0.0111	0.00794	0.00607	2.56e-05	0.0122	0.00328	0.00056	0.00579
m/z 808.596	0.000961	2.01e-05	0.00672	0.000823	0.000347	0.00236	0.00324	0.00323	0.132	0.0576	0.0606	0.0475	0.0154	0.0209	0.0181	0.000103	0.0013	0.000938	0.000296	0.00224	0.00446	0.0105	0.00448	0.000611	0.000134	0.0134	0.0423	0.00888	0.0208	0.0736	0.036	0.025	0.00325	0.0186	0.000129	0.00926	0.173	0.0879	0.0603	1.76e-05	0.000181	0.00363	0.00654	0.018	0.00223	0.00569	0.000315	0.0178	0.00012
m/z 833.601	0.000512	1.28e-06	0.00421	0.000904	2.71e-05	0.00124	0.00197	0.0018	0.0522	0.0464	0.0533	0.00386	0.0085	0.01	0.00814	6.83e-07	5.45e-05	0.000436	2.65e-05	0.000983	0.00694	0.0192	0.00949	0.000335	1.72e-05	0.00921	0.0301	0.00873	0.0184	0.0679	0.0237	0.0104	0.000394	0.00957	1.55e-05	0.000662	0.142	0.0933	0.0622	7.14e-05	0.000266	0.000139	0.0144	0.0111	0.00176	0.00813	0.00784	0.0238	0.00161
m/z 831.528	0.000127	0.00047	0.00851	0.00576	0.000192	0.00245	0.00431	0.00279	0.0516	0.0184	0.0382	2.71e-05	0.00658	0.0104	0.00875	0.00341	0.000266	0.00123	0.000992	0.00185	0.00143	2.47e-06	0.0103	0.00247	0.00715	0.0157	0.0598	0.0138	0.0239	0.0649	0.0464	0.000243	0.00749	0.0175	0.0463	0.00786	0.028	0.0081	0.0434	0.0132	0.0116	0.00893	0.0104	0.0096	0.000182	0.0113	0.00334	0.000232	0.00698
m/z 807.586	0.000107	7.15e-05	0.00491	0.000474	0.00328	0.00216	0.00407	0.00288	0.0848	0.0413	0.0418	0.0242	0.00949	0.0117	0.0125	8.93e-05	0.000253	0.00117	0.000249	0.00175	0.0132	0.00678	0.00996	0.000384	1.42e-05	0.0108	0.0298	0.0096	0.018	0.0554	0.0262	0.00751	0.00137	0.000695	0.02	6.89e-05	0.146	0.061	0.056	0.00936	0.00565	0.00307	0.00454	0.0251	0.000639	0.00773	0.00256	0.00171	0.000276
m/z 806.580	0.000115	0.00011	0.0061	0.000151	0.00317	0.00297	0.0056	0.00393	0.12	0.0498	0.0536	0.0423	0.0124	0.0158	0.0164	6.99e-05	0.000308	0.00159	0.000419	0.00242	0.0141	0.00752	0.012	0.000246	0.000244	0.0163	0.0473	0.0123	0.023	0.0709	0.0357	0.00916	0.000616	0.000633	0.0251	2.46e-08	0.159	0.0646	0.0602	0.00939	0.00479	0.00284	0.0047	0.0292	0.000877	0.00948	0.00273	0.00183	0.00117
m/z 844.539	8.24e-05	0.000156	0.0114	0.00347	0.00128	0.00374	0.00662	0.00453	0.106	0.0388	0.0601	0.0265	0.0153	0.02	0.0165	4.96e-07	0.000171	0.00184	0.00153	0.00384	0.00453	0.000581	0.0161	0.000867	0.0036	0.0217	0.074	0.0197	0.0332	0.083	0.0638	0.00245	0.00171	0.00699	0.038	0.00242	0.0744	0.0315	0.0666	0.0142	0.00726	0.00723	0.00975	0.0116	0.000235	0.0161	0.00413	6.48e-05	0.00641
m/z 845.541	5.64e-05	0.000186	0.0106	0.00279	0.0005	0.00266	0.00468	0.00333	0.0854	0.0345	0.056	0.0132	0.00765	0.00898	0.0101	0.000747	0.000158	0.00169	0.00135	0.00221	0.00469	0.000631	0.0158	0.00105	0.00374	0.0209	0.0694	0.0186	0.0324	0.0867	0.0596	0.0029	0.00193	0.00567	0.0284	0.00228	0.0746	0.0343	0.0681	0.0115	0.0039	0.00462	0.00755	0.00933	0.000126	0.0157	0.00402	0.000161	0.00672
m/z 796.537	0.00148	7.46e-05	0.00873	0.000333	0.00482	0.000198	9.3e-05	0.00084	0.0701	0.0257	0.0474	0.0105	0.0118	0.017	0.00808	0.00119	0.000695	0.00153	0.00113	0.00295	0.000301	0.000468	0.0123	0.00192	0.00467	0.0188	0.0698	0.0163	0.0325	0.076	0.0556	0.00693	0.00601	0.0316	0.00734	0.00707	0.137	0.113	0.131	1.71e-06	0.00125	0.000951	0.00764	0.01	0.0005	0.0145	0.000456	0.0126	0.00924
m/z 785.464	0.000256	7.37e-05	0.0155	0.0134	1.66e-05	0.00494	0.00818	0.00537	0.0936	0.0156	0.0438	0.0152	0.0154	0.0231	0.0147	0.00148	0.000193	0.00254	0.00329	0.00535	0.000172	0.000322	0.0181	0.0109	0.0176	0.0282	0.0995	0.0267	0.0392	0.0877	0.0922	0.00175	0.000134	0.0102	0.0339	0.00208	0.013	0.0069	0.0413	0.00979	0.00101	0.00547	0.00759	0.0043	0.000627	0.0213	0.00228	0.000136	0.0229
m/z 715.467	0.00225	0.000257	0.00895	0.00594	0.00126	0.00245	0.00431	0.00289	0.0445	0.0196	0.0454	0.00126	0.00754	0.0118	0.00727	0.004	0.000319	0.00146	0.00162	0.00261	9.81e-05	0.0006	0.0112	0.00222	0.00674	0.0168	0.0724	0.0153	0.0283	0.0875	0.0545	4.98e-05	0.00671	0.00455	0.015	0.00855	0.0419	0.0105	0.0309	0.00736	0.0102	0.0106	0.00558	3.91e-05	0.000725	0.0125	0.00302	0.000984	0.0213
m/z 724.507	0.00344	0.000271	0.0106	0.00461	0.000884	0.00318	0.00567	0.00428	0.0604	0.0105	0.0361	0.00276	0.00267	0.00661	0.00638	0.02	2.68e-05	0.000963	0.000838	0.00105	0.000959	0.000201	0.0156	0.00261	0.0111	0.0261	0.0962	0.0229	0.0419	0.126	0.0808	0.00872	0.000206	0.00256	0.0139	0.000756	0.0662	0.0315	0.0479	0.0063	2.55e-05	0.000946	0.00254	0.00125	0.000127	0.0188	0.00148	0.0114	0.0176
m/z 723.505	0.0033	0.00026	0.0122	0.00552	0.000813	0.00318	0.00568	0.00437	0.0745	0.0131	0.0402	0.0008	0.00338	0.00782	0.00737	0.0188	2.51e-05	0.00105	0.000941	0.00129	0.000955	0.000231	0.0163	0.00241	0.011	0.0283	0.101	0.0237	0.0446	0.135	0.0868	0.00882	0.000134	0.00268	0.0161	0.0007	0.0675	0.0322	0.0491	0.0066	3.37e-05	0.00104	0.00272	0.00155	0.000144	0.0196	0.00155	0.0106	0.0178
m/z 714.464	0.00261	0.000177	0.0133	0.00893	0.00235	0.00311	0.00526	0.00391	0.0822	0.0275	0.0623	0.000127	0.00976	0.0159	0.00927	0.00515	0.00026	0.00201	0.00233	0.00348	0.000149	0.000777	0.0181	0.00275	0.00887	0.0262	0.101	0.0238	0.0424	0.125	0.0829	0.000181	0.00367	0.00463	0.0198	0.00757	0.0475	0.0131	0.0383	0.00878	0.00719	0.0102	0.00574	0.000127	0.000816	0.0197	0.0041	0.00111	0.0288
m/z 713.463	0.00266	0.000163	0.0135	0.00886	0.00225	0.00316	0.00526	0.00393	0.0884	0.029	0.0644	0.0004	0.0099	0.016	0.00968	0.00501	0.000252	0.00202	0.00237	0.0036	0.000142	0.000778	0.0186	0.00274	0.00868	0.0275	0.104	0.0244	0.0439	0.129	0.0855	0.000237	0.00349	0.00453	0.0205	0.00717	0.0487	0.0134	0.0392	0.00883	0.00698	0.00998	0.00573	0.000216	0.000717	0.0202	0.004	0.00113	0.0286
m/z 739.481	0.000694	1.59e-05	0.0178	0.0142	0.00094	0.00491	0.0083	0.0058	0.145	0.0359	0.0737	0.0122	0.0145	0.0236	0.0158	0.00345	6.91e-05	0.00267	0.00309	0.00504	6.95e-05	0.000751	0.019	0.00263	0.00934	0.0326	0.12	0.0275	0.0482	0.136	0.104	0.0011	0.000756	0.00867	0.0346	0.00457	0.0256	0.00539	0.0332	0.0098	0.00419	0.00703	0.00785	0.00216	0.000451	0.0217	0.00349	0.000777	0.0192
m/z 740.482	0.000808	4.51e-06	0.0174	0.0138	0.00115	0.00479	0.00828	0.00577	0.131	0.0328	0.0698	0.00788	0.0131	0.022	0.0143	0.00446	5.25e-05	0.0026	0.00297	0.00475	4.2e-05	0.000641	0.0181	0.00323	0.0103	0.0314	0.118	0.0268	0.0465	0.133	0.101	0.00107	0.000842	0.00882	0.0323	0.00479	0.0252	0.00536	0.033	0.00957	0.0041	0.00694	0.0077	0.00167	0.00045	0.0211	0.00343	0.00118	0.0198
m/z 761.463	0.000855	8.15e-07	0.0154	0.0128	0.0072	0.00393	0.00577	0.00437	0.0848	0.0191	0.0534	0.00328	0.0127	0.0199	0.00914	0.00326	0.00116	0.00247	0.00318	0.0051	0.000831	0.00111	0.0187	0.00593	0.0115	0.0283	0.109	0.0263	0.0433	0.108	0.0926	0.000124	0.000222	0.00231	0.0117	0.00341	0.0143	0.0083	0.0331	0.00253	0.000331	0.00471	0.000457	0.000204	0.000156	0.0212	0.000372	0.00155	0.0319
m/z 741.497	6.36e-05	0.000531	0.0161	0.0143	2.04e-05	0.00419	0.00743	0.00511	0.12	0.0329	0.0659	0.00443	0.0148	0.0224	0.0164	0.00253	9.27e-06	0.00203	0.00272	0.00393	0.000231	0.000133	0.0184	0.00361	0.00968	0.0277	0.1	0.0245	0.0409	0.119	0.0881	0.000517	0.00127	0.0184	0.0512	0.00718	0.0148	0.00217	0.0311	0.0135	0.00632	0.00855	0.0116	0.00165	0.00105	0.0196	0.00509	5.08e-08	0.0177
m/z 800.571	0.000175	0.000778	0.0158	0.00746	0.000857	0.00385	0.00702	0.00536	0.189	0.0663	0.0929	0.0454	0.0181	0.0244	0.0226	0.000215	6.65e-05	0.00175	0.00137	0.00338	0.00211	0.000857	0.0207	1.96e-05	0.00148	0.0289	0.0986	0.0245	0.043	0.125	0.085	0.0013	0.00113	0.00857	0.0498	0.00255	0.0525	0.0182	0.0454	0.0129	0.00587	0.00588	0.00871	0.0184	5.5e-08	0.02	0.00441	0.000472	0.00662
m/z 801.575	0.000529	0.00109	0.0141	0.00684	0.00168	0.00385	0.00681	0.00514	0.155	0.0587	0.0813	0.0373	0.0188	0.0239	0.0232	9.39e-07	0.000157	0.00151	0.00114	0.00302	0.00254	0.000841	0.0228	0.000228	0.000764	0.0254	0.0877	0.0231	0.0394	0.108	0.074	0.00068	0.002	0.0129	0.0572	0.00425	0.0421	0.0144	0.0392	0.0172	0.00907	0.0088	0.0117	0.0139	0.000143	0.0195	0.0059	7.83e-07	0.00891
m/z 830.525	0.000101	0.000576	0.0129	0.00884	0.000199	0.00367	0.00655	0.00433	0.0818	0.0222	0.0487	0.00146	0.00891	0.0144	0.0126	0.00428	5.41e-05	0.00195	0.00178	0.00263	0.00111	0.000121	0.0155	0.00327	0.00972	0.0226	0.085	0.0205	0.0339	0.0894	0.0716	0.000331	0.00511	0.0241	0.0636	0.00713	0.0247	0.00692	0.0436	0.0168	0.00923	0.00989	0.0149	0.0125	0.000345	0.0169	0.00476	0.000152	0.0123
m/z 731.616	0.00208	0.00193	0.00979	0.000939	0.000865	0.00213	0.00494	0.00368	0.214	0.115	0.11	0.0396	0.0112	0.0131	0.0183	3.61e-06	0.00137	0.00171	0.000534	0.00172	0.00521	0.000869	0.00286	0.00318	0.000593	0.0138	0.0464	0.00733	0.0196	0.093	0.0337	0.000546	0.00222	0.0012	0.029	0.000216	0.0901	0.0213	0.0211	0.00185	0.00387	6.13e-05	0.0014	0.0344	0.00392	0.00382	0.00195	0.0116	0.00294
m/z 732.621	0.00242	0.00216	0.00885	0.000787	0.000939	0.0021	0.00496	0.00357	0.187	0.104	0.101	0.0289	0.0105	0.0127	0.0175	1.18e-05	0.00142	0.0018	0.000633	0.00175	0.0046	0.000465	0.00292	0.00374	0.000796	0.0118	0.0411	0.00628	0.0178	0.0844	0.0312	0.00047	0.00262	0.00186	0.0287	0.000299	0.0792	0.0176	0.0195	0.00219	0.00409	0.000173	0.00173	0.0287	0.00296	0.00359	0.00229	0.00975	0.00222
m/z 711.504	0.000558	0.00106	0.0131	0.00893	0.00054	0.00309	0.00577	0.00391	0.111	0.055	0.0852	0.000897	0.00968	0.0135	0.0116	0.00335	3.42e-08	0.00176	0.00171	0.00208	0.000613	0.000411	0.0139	8.98e-05	0.0023	0.0205	0.0762	0.0191	0.0343	0.114	0.0663	1.96e-05	0.0043	0.00744	0.0249	0.00594	0.0289	0.00773	0.0314	0.00736	0.00504	0.00536	0.00539	0.00436	5.62e-07	0.0152	0.00345	0.00276	0.0156
m/z 754.603	0.000999	0.00133	0.00927	0.00133	6.11e-05	0.00207	0.00394	0.00306	0.101	0.0636	0.0762	0.00645	0.0102	0.0118	0.0129	0.0009	3.59e-05	0.000864	0.000212	0.000861	0.00843	0.00156	0.0108	0.00136	6.8e-05	0.015	0.052	0.0129	0.0286	0.0998	0.0383	0.00123	0.00292	0.000408	0.0132	0.000691	0.0922	0.0499	0.0479	0.00416	0.00303	0.00079	0.00057	0.0166	0.00168	0.0115	0.00216	0.00808	0.00389
m/z 753.597	0.000502	0.001	0.011	0.00199	9.23e-07	0.00222	0.00433	0.00352	0.134	0.0716	0.0862	0.0116	0.0101	0.0125	0.0138	0.00172	5.5e-06	0.00091	0.000251	0.000859	0.00861	0.0015	0.0115	0.0009	1.13e-05	0.0183	0.0637	0.0146	0.0328	0.117	0.0497	0.00184	0.00193	0.000315	0.0148	0.000415	0.101	0.0522	0.0512	0.00357	0.00197	0.000504	0.000502	0.021	0.00173	0.012	0.00177	0.0105	0.00359
m/z 710.500	0.000943	0.00157	0.0139	0.00881	0.000378	0.00332	0.00616	0.00445	0.137	0.0687	0.0991	0.00474	0.0115	0.0158	0.0133	0.0024	8.4e-08	0.00205	0.00187	0.00261	0.00085	0.000365	0.0139	1.31e-05	0.00171	0.0232	0.0856	0.0193	0.0363	0.123	0.0688	2.97e-07	0.00483	0.00693	0.0274	0.00572	0.0338	0.00858	0.0332	0.00707	0.00586	0.00518	0.00504	0.00724	3.98e-05	0.0158	0.00343	0.00289	0.0132
m/z 769.573	0.00153	0.00189	0.0134	0.00519	5.53e-05	0.00299	0.00567	0.00431	0.204	0.111	0.126	0.0323	0.015	0.019	0.019	9.21e-05	4.96e-05	0.00205	0.0013	0.00283	0.00221	1.57e-06	0.0117	0.00143	3.05e-06	0.0212	0.074	0.016	0.0331	0.122	0.0588	9.22e-06	0.00463	0.00373	0.0318	0.00308	0.0585	0.0165	0.0342	0.0059	0.00678	0.00288	0.00364	0.0213	0.000922	0.0122	0.00296	0.00438	0.00323
m/z 770.577	0.00161	0.00205	0.0134	0.00496	6.1e-05	0.00289	0.00549	0.00419	0.192	0.106	0.121	0.0283	0.0143	0.0183	0.0181	0.000112	6.08e-05	0.00215	0.00134	0.00281	0.00241	1.54e-05	0.0119	0.00143	1.21e-06	0.0211	0.0738	0.0161	0.0326	0.119	0.0572	2.15e-05	0.00447	0.00362	0.0309	0.00305	0.0604	0.0179	0.0359	0.00612	0.00675	0.0029	0.00358	0.0207	0.000917	0.0123	0.00324	0.00413	0.00338
m/z 763.615	0.000471	0.000754	0.009	9.67e-05	0.00329	0.00209	0.00475	0.00386	0.183	0.0777	0.076	0.0617	0.015	0.0197	0.0235	0.00037	0.000444	0.00128	0.000213	0.00175	0.00948	0.00793	0.0142	0.00276	0.000228	0.0146	0.044	0.011	0.0243	0.085	0.0369	0.00346	0.00168	0.0038	0.0463	0.00042	0.107	0.0365	0.032	0.0114	0.00882	0.00394	0.00579	0.0299	0.00137	0.009	0.00412	0.00288	0.000431
m/z 762.610	0.000127	0.000505	0.0101	7.6e-05	0.0025	0.00233	0.00529	0.00429	0.23	0.088	0.0872	0.078	0.0148	0.0201	0.0236	1.72e-05	0.000672	0.00151	0.000316	0.0022	0.00886	0.00814	0.0109	0.00218	5.72e-05	0.0184	0.0555	0.0123	0.0288	0.105	0.0482	0.00572	0.000602	0.00103	0.0387	2.41e-09	0.137	0.0459	0.0384	0.00688	0.00533	0.00139	0.003	0.0404	0.00256	0.00892	0.00194	0.00725	0.00164
m/z 784.594	5.68e-05	0.000189	0.0126	0.000854	0.000631	0.0031	0.00591	0.00479	0.184	0.0633	0.0751	0.052	0.0159	0.0223	0.0217	0.000775	5.38e-05	0.000721	0.000106	0.0013	0.00844	0.00838	0.00461	0.000172	0.000766	0.0215	0.0704	0.0135	0.0277	0.0921	0.0605	0.0077	0.000408	2.31e-05	0.0249	0.00164	0.15	0.0828	0.0671	0.000902	0.000492	0.000112	0.000363	0.0557	0.00432	0.00838	0.0005	0.0144	0.000168
m/z 760.598	8.59e-05	0.000105	0.0108	0.000217	0.00236	0.00398	0.00821	0.00611	0.28	0.096	0.0958	0.116	0.0186	0.0253	0.0281	0.000365	0.00081	0.00262	0.000807	0.00402	0.00318	0.00383	0.00693	0.00414	0.000564	0.0204	0.063	0.011	0.0303	0.109	0.0529	0.00601	0.00039	0.000211	0.0365	0.00038	0.145	0.0409	0.0282	0.00349	0.00393	0.000323	0.00174	0.0407	0.00313	0.0064	0.000922	0.0106	0.00409
m/z 761.598	0.000107	9.89e-05	0.0107	0.000198	0.00216	0.00394	0.00801	0.00604	0.272	0.0935	0.0945	0.106	0.0174	0.0236	0.0273	0.000193	0.000861	0.00256	0.00079	0.00388	0.00322	0.00369	0.00693	0.00389	0.000428	0.0205	0.0634	0.0112	0.0299	0.109	0.053	0.00593	0.000445	0.000239	0.0359	0.000314	0.144	0.0407	0.0284	0.00363	0.00386	0.00033	0.00177	0.0397	0.00308	0.0065	0.000978	0.0109	0.00359
m/z 736.583	0.00216	0.000125	0.00686	0.000157	0.000242	0.00163	0.00343	0.0032	0.112	0.0556	0.0709	0.0158	0.00957	0.0123	0.0139	0.000354	0.000177	0.00137	0.000253	0.00187	0.00216	0.00236	0.0176	0.0014	6.75e-06	0.0186	0.0597	0.0154	0.0334	0.106	0.0459	0.00294	0.0011	0.000451	0.0106	0.000341	0.173	0.0658	0.0433	0.00852	0.00757	0.0054	0.00224	0.0147	0.000566	0.014	0.00337	0.0072	0.00401
m/z 735.585	0.00241	0.000136	0.00765	0.000104	0.000128	0.00168	0.00354	0.00325	0.126	0.0572	0.0741	0.0173	0.00891	0.0112	0.0139	0.000635	0.000254	0.00161	0.000362	0.00222	0.00238	0.00225	0.0186	0.00123	3.85e-05	0.0211	0.0665	0.017	0.0379	0.12	0.0519	0.00356	0.00086	0.000544	0.0109	0.000201	0.181	0.068	0.0453	0.00846	0.00671	0.00483	0.00214	0.0162	0.000625	0.0149	0.00314	0.00821	0.00389
m/z 734.581	0.00245	0.000139	0.00796	7.79e-05	0.000118	0.00169	0.00352	0.00328	0.125	0.0564	0.0744	0.0168	0.00914	0.0117	0.0139	0.000597	0.000244	0.00167	0.000405	0.00231	0.00228	0.00213	0.0188	0.00114	6.86e-05	0.0215	0.0682	0.0175	0.0387	0.123	0.0535	0.00363	0.000829	0.000501	0.0111	0.000225	0.18	0.0676	0.0461	0.00856	0.00653	0.00482	0.00217	0.0162	0.000621	0.0152	0.00316	0.00799	0.00415
m/z 756.562	0.00434	0.000523	0.00927	0.000271	5.36e-05	0.00207	0.00354	0.00321	0.0863	0.0372	0.0582	0.0113	0.011	0.0151	0.0125	0.00177	0.000512	0.000668	9.55e-05	0.00127	0.00306	0.0027	0.0199	5.3e-05	0.000935	0.0219	0.0761	0.0197	0.0401	0.117	0.0588	0.00516	0.000527	0.00133	0.00538	1.76e-05	0.177	0.099	0.0697	0.0069	0.0036	0.00349	0.000676	0.00974	0.000212	0.0176	0.00244	0.00654	0.0141
m/z 757.567	0.00452	0.000575	0.00876	0.00021	4.72e-05	0.00208	0.00352	0.00312	0.0777	0.0343	0.0547	0.00909	0.0104	0.0145	0.0118	0.0019	0.000472	0.00068	9.58e-05	0.00124	0.00299	0.00288	0.0201	5.46e-05	0.000863	0.021	0.0736	0.0195	0.0391	0.113	0.0565	0.00501	0.000605	0.00121	0.00498	4.51e-05	0.175	0.099	0.0681	0.00718	0.00383	0.00369	0.000682	0.00892	0.000185	0.0177	0.00249	0.00655	0.0146
m/z 782.579	0.000943	3.78e-08	0.0125	0.000567	5.78e-05	0.00346	0.00611	0.00507	0.168	0.0629	0.0805	0.0489	0.0159	0.022	0.0202	0.000496	0.000136	0.00115	0.000197	0.0023	0.00375	0.00567	0.0172	0.000587	0.000276	0.0251	0.0845	0.0201	0.043	0.13	0.0681	0.00776	8.52e-05	0.000741	0.0138	0.000443	0.158	0.0865	0.0612	0.00422	0.00154	0.000541	1.33e-05	0.023	0.00155	0.0164	9.43e-06	0.0155	0.0028
m/z 783.584	0.00102	1.3e-07	0.0126	0.000656	2.27e-05	0.00343	0.00604	0.00495	0.159	0.0588	0.0786	0.0416	0.0148	0.0208	0.0193	0.000816	7.97e-05	0.00122	0.000253	0.00227	0.00347	0.00494	0.017	0.000427	0.00044	0.0251	0.0849	0.0202	0.0428	0.129	0.0695	0.00773	8.26e-05	0.000583	0.0134	0.000385	0.154	0.0832	0.0604	0.00421	0.00134	0.000566	7.19e-06	0.021	0.00133	0.0165	6.99e-06	0.0158	0.00324
m/z 798.554	6.55e-05	0.000239	0.0171	0.00734	0.000508	0.00507	0.00913	0.00666	0.236	0.0802	0.106	0.0873	0.0224	0.0309	0.0272	2.89e-05	9.85e-05	0.00266	0.00182	0.0052	0.000424	0.000158	0.0187	0.000855	0.000225	0.0305	0.106	0.0239	0.0449	0.128	0.0894	0.00152	0.0013	0.00423	0.0427	0.00131	0.0652	0.0201	0.0388	0.00925	0.00632	0.00458	0.006	0.0219	0.0002	0.0183	0.00288	0.00151	0.00449
m/z 773.541	0.00142	1.64e-05	0.0128	0.00285	2.66e-08	0.00303	0.00531	0.00432	0.144	0.0663	0.0929	0.032	0.0172	0.0227	0.0183	5.88e-05	0.000335	0.00199	0.00115	0.00373	0.000281	0.000142	0.0229	0.000342	0.000474	0.0259	0.0913	0.0231	0.0439	0.125	0.0723	0.000666	0.00251	0.000361	0.0191	0.00237	0.108	0.0428	0.0515	0.0105	0.00897	0.00858	0.00413	0.0112	1.44e-05	0.0199	0.00385	0.00155	0.0156
m/z 772.535	0.00148	1.86e-05	0.0127	0.00288	2.52e-07	0.00295	0.00515	0.00428	0.146	0.0666	0.0937	0.032	0.0168	0.0222	0.0182	0.000101	0.000333	0.00193	0.00112	0.00363	0.00029	0.000141	0.0232	0.000301	0.000543	0.0264	0.0928	0.0235	0.0444	0.127	0.0739	0.000722	0.00237	0.000334	0.0189	0.00234	0.107	0.0426	0.0518	0.0104	0.00867	0.00845	0.00407	0.0111	1.83e-05	0.0201	0.00407	0.00157	0.0157
m/z 774.543	0.00151	2.46e-05	0.0114	0.00239	7.03e-05	0.00271	0.00523	0.00413	0.113	0.0576	0.0836	0.0223	0.0166	0.021	0.0176	7.86e-06	0.0004	0.0018	0.001	0.00347	0.000342	0.000161	0.0217	0.000514	0.000268	0.0227	0.0829	0.022	0.0396	0.109	0.0639	0.000453	0.00255	0.000501	0.0171	0.00179	0.105	0.0422	0.0501	0.0106	0.00696	0.00836	0.0049	0.0118	2.41e-06	0.0191	0.00376	0.000852	0.0156
m/z 799.559	0.000111	0.000206	0.017	0.00767	0.000285	0.00494	0.00891	0.0065	0.219	0.0734	0.102	0.0689	0.02	0.0279	0.0249	6.73e-05	5.21e-05	0.00262	0.0019	0.00493	0.000366	8.65e-05	0.0186	0.000488	0.000546	0.0308	0.108	0.0243	0.0451	0.129	0.0911	0.00167	0.00127	0.00448	0.0406	0.00159	0.0634	0.0193	0.0398	0.00938	0.00581	0.00448	0.00616	0.0188	0.000103	0.0186	0.003	0.0019	0.00552
m/z 832.596	0.000572	2.18e-06	0.00946	2.34e-06	3.9e-06	0.00263	0.00381	0.0034	0.108	0.0572	0.0754	0.0203	0.0156	0.0199	0.016	1.88e-05	1.5e-08	0.000942	0.000269	0.00203	0.00561	0.0192	0.0171	8.65e-05	0.000658	0.0188	0.0665	0.0181	0.0352	0.11	0.0542	0.0123	0.00038	0.00999	0.00137	0.00133	0.139	0.0942	0.0671	0.000806	4.26e-05	0.000298	0.0155	0.0123	0.00153	0.0158	0.00757	0.0251	0.00393
m/z 804.566	0.0012	2.67e-05	0.00686	0.000153	0.00256	0.00128	0.00212	0.00214	0.0521	0.0352	0.0513	0.00622	0.00784	0.011	0.0063	0.00104	0.000684	0.000779	0.000107	0.00134	0.00102	0.00678	0.0125	0.000318	0.00187	0.0139	0.0511	0.0136	0.028	0.0804	0.0363	0.00335	0.000619	0.0124	0.000179	0.000612	0.145	0.117	0.0706	0.000245	0.000695	4.32e-05	0.0132	0.00537	0.00137	0.0124	0.00654	0.0291	0.00663
m/z 821.544	0.000136	0.000118	0.0112	0.0025	0.00264	0.00251	0.00388	0.00327	0.0891	0.0459	0.0746	0.0137	0.0121	0.0163	0.01	0.000339	0.000701	0.00172	0.00112	0.00342	0.000116	0.000196	0.0162	0.000531	0.00293	0.0205	0.079	0.0193	0.0361	0.0944	0.0598	4.61e-05	0.00241	0.000234	0.00554	0.00195	0.0614	0.0381	0.0472	0.00268	0.00372	0.00375	0.000477	0.00327	0.000107	0.0165	0.000293	0.00906	0.0151
m/z 820.538	0.00011	0.000139	0.0118	0.00248	0.00238	0.00252	0.00387	0.00339	0.106	0.0515	0.0796	0.021	0.0131	0.0176	0.0114	0.00024	0.000654	0.00188	0.00118	0.0036	0.000105	0.000208	0.0169	0.000324	0.00263	0.0215	0.0819	0.0202	0.0375	0.0986	0.0624	0.000102	0.00196	0.000381	0.00648	0.00116	0.067	0.0413	0.0484	0.00236	0.00278	0.00286	0.000725	0.00531	0.000188	0.0173	0.000293	0.00987	0.0146
m/z 848.570	1.15e-05	0.000243	0.0123	0.00299	0.000653	0.00268	0.00381	0.00348	0.144	0.0676	0.0954	0.029	0.016	0.0214	0.0154	1.37e-05	5.95e-06	0.00182	0.00143	0.00399	0.000196	0.00218	0.0159	1.66e-05	0.00163	0.0224	0.0846	0.0196	0.036	0.107	0.0675	0.00143	3.78e-05	0.000772	0.00783	0.000225	0.046	0.0242	0.0332	0.000998	0.000408	0.00031	0.00365	0.00571	0.000459	0.0158	0.00164	0.0124	0.00949
m/z 849.572	4.36e-06	0.000264	0.0118	0.003	0.000836	0.00266	0.00378	0.00345	0.121	0.0618	0.0899	0.0187	0.0154	0.0203	0.0141	2.5e-05	1.29e-05	0.00172	0.00138	0.00393	0.000182	0.00216	0.0158	2.53e-05	0.00169	0.0208	0.0796	0.0189	0.0345	0.103	0.0625	0.00118	0.000189	0.000646	0.0064	0.000505	0.0426	0.0225	0.0324	0.001	0.000702	0.000553	0.00352	0.00392	0.000407	0.0158	0.00182	0.0113	0.0106
m/z 725.523	0.000168	9.61e-06	0.0116	0.00629	7.53e-05	0.00242	0.00485	0.00324	0.0617	0.0123	0.0303	0.00168	0.00317	0.00714	0.00826	0.0138	6.45e-05	0.000512	0.00056	0.000372	0.00338	0.00109	0.00859	0.00225	0.00871	0.0147	0.0555	0.0127	0.0261	0.0866	0.0619	0.0065	3.32e-06	0.0049	0.0226	0.000108	0.0409	0.0193	0.0394	0.0043	2.28e-05	0.000141	0.0036	0.00634	3.86e-05	0.011	0.00196	0.00591	0.0101
m/z 745.490	0.00317	0.000415	0.00684	0.00168	0.0084	0.00157	0.00231	0.0021	0.01	0.00245	0.0192	0.0271	0.00148	0.00328	0.000772	0.0169	0.000222	0.00113	0.000923	0.00125	1.18e-05	0.00064	0.00961	0.00753	0.0154	0.0172	0.062	0.0154	0.0316	0.091	0.0472	0.00429	7.79e-05	0.000679	8.66e-07	4.85e-05	0.059	0.0491	0.0465	0.000145	0.00137	1.58e-05	0.00334	5.67e-05	5.33e-05	0.0134	0.00111	0.0226	0.0209
m/z 848.482	0.00707	0.00122	0.00518	0.00271	0.00156	0.000555	0.000946	0.00104	0.0134	0.00488	0.029	0.0375	0.00141	0.00133	3.12e-05	0.0303	0.000639	0.00109	0.00157	0.000455	0.00014	0.000588	0.0123	0.00457	0.0144	0.0212	0.074	0.0187	0.0343	0.118	0.0667	0.00272	0.00043	0.00325	0.00743	0.00196	0.0298	0.0136	0.0333	0.00495	6.04e-05	0.000891	0.00259	0.00346	0.00148	0.016	0.00311	0.00797	0.0262
m/z 849.484	0.00719	0.00139	0.00451	0.00252	0.00174	0.00049	0.000863	0.000881	0.0102	0.00454	0.0273	0.0436	0.00142	0.0012	6.28e-06	0.0311	0.000438	0.000653	0.00106	0.00022	0.000129	0.000517	0.0105	0.00511	0.0149	0.0188	0.0684	0.0166	0.0306	0.109	0.0604	0.00269	0.000545	0.00328	0.00689	0.00222	0.0282	0.0128	0.0332	0.00469	1.13e-05	0.000851	0.00233	0.00461	0.00151	0.0141	0.00311	0.00766	0.0247
m/z 874.495	0.0042	0.000548	0.00609	0.00493	0.00126	0.00107	0.00199	0.00176	0.0165	0.0022	0.0217	0.0389	0.00243	0.00199	5.38e-05	0.0397	0.00244	0.00125	0.00189	0.000525	1.79e-05	0.000551	0.00956	0.00721	0.0199	0.0213	0.0707	0.0179	0.0312	0.109	0.0692	0.00836	0.00163	0.00413	0.00765	4.08e-06	0.00887	0.00641	0.0258	0.00316	0.00992	0.00144	0.00208	0.00266	0.00126	0.0146	0.00207	0.00958	0.0169
m/z 875.497	0.00421	0.000607	0.00521	0.00434	0.00148	0.000778	0.00162	0.00146	0.0116	0.00144	0.0185	0.0472	0.00407	0.00376	4.48e-05	0.0532	0.000124	0.000794	0.00035	0.000714	1.8e-05	0.000577	0.00875	0.00816	0.0208	0.019	0.065	0.0161	0.0291	0.104	0.0633	0.00877	0.00142	0.00406	0.00613	1.22e-06	0.00797	0.00616	0.025	0.00278	0.0105	0.00174	0.00193	0.00339	0.00135	0.0137	0.00198	0.0108	0.0174
m/z 876.510	0.00143	0.000111	0.00571	0.00497	0.000361	0.000609	0.00143	0.0011	0.0115	0.00403	0.0246	0.0542	0.00196	0.00155	0.00013	0.0424	6.52e-05	0.000318	7.36e-05	0.000525	0.000234	0.000145	0.00824	0.00847	0.0209	0.0167	0.0595	0.0141	0.0271	0.1	0.0547	0.00503	2.39e-05	0.00867	0.0144	0.00148	0.0102	0.00616	0.0306	0.00598	0.00196	0.000102	0.00379	0.00514	0.00221	0.0122	0.00274	0.00669	0.0171
m/z 709.431	0.00342	0.00055	0.00382	0.00466	0.00213	0.00124	0.00148	0.00138	0.0129	0.00275	0.0175	0.00348	0.000992	0.00252	0.00188	0.00562	0.0036	0.000623	0.00118	0.00156	0.000454	0.00138	0.00756	0.000669	0.00218	0.0113	0.0501	0.00926	0.0169	0.0468	0.0356	7.89e-08	0.00111	0.000549	0.00189	0.00413	0.0108	0.00306	0.0161	0.00252	0.00124	0.00257	0.00169	0.00299	0.000964	0.00731	0.000849	0.000107	0.0216
m/z 736.448	0.00201	0.000281	0.00943	0.013	0.000933	0.00244	0.0036	0.00229	0.0254	0.00349	0.0218	0.00166	0.00995	0.0139	0.00902	0.0018	0.00322	0.0012	0.00224	0.00304	0.000631	0.00241	0.0104	0.000857	0.00281	0.0146	0.0679	0.013	0.0228	0.0582	0.052	3.13e-05	0.000256	0.00563	0.0108	0.00512	0.0043	0.000547	0.0151	0.00555	0.00239	0.00656	0.00524	0.00156	0.00135	0.0101	0.00221	0.000612	0.0285
m/z 809.463	0.000108	6.59e-05	0.00778	0.00902	0.000224	0.00174	0.00292	0.00188	0.0265	0.00817	0.0287	1.08e-05	0.00921	0.0117	0.00979	0.000317	0.00979	0.000868	0.00145	0.00213	0.00016	0.00136	0.00875	5.29e-05	0.00133	0.0119	0.0553	0.0104	0.0186	0.0415	0.0397	0.000385	0.0105	0.0121	0.031	0.0123	0.00596	0.000884	0.0189	0.00962	0.0131	0.0111	0.00782	9.99e-05	0.00151	0.00815	0.00233	0.0011	0.0227
m/z 737.466	0.00139	0.000162	0.00735	0.00242	0.0122	0.000663	0.000631	0.000861	0.0289	0.00736	0.0259	0.00497	0.00428	0.00862	0.00168	0.00764	0.000155	0.00125	0.00192	0.0024	1.04e-06	0.000471	0.00893	0.01	0.0129	0.0143	0.0575	0.0128	0.024	0.0695	0.0485	0.00256	0.00031	0.00119	0.000162	9.07e-05	0.0336	0.0274	0.0714	0.000192	0.000304	0.000365	6.87e-05	1.81e-05	0.000318	0.0104	0.000251	0.00294	0.0182
m/z 853.380	0.000788	8.6e-05	0.00587	0.00751	0.00398	0.00171	0.00248	0.00157	0.0199	0.0107	0.0312	0.0513	0.00319	0.00706	0.00274	0.0124	0.00119	0.000897	0.00168	0.00166	0.000346	0.00222	0.00481	0.0112	0.0179	0.0104	0.0427	0.00889	0.0168	0.0769	0.0382	0.00111	3.77e-06	0.00499	0.0068	0.00356	0.00304	6.46e-06	0.0174	0.00402	0.00083	0.00264	0.00426	0.00817	0.00183	0.00697	0.00172	0.000619	0.0143
m/z 827.365	0.00258	0.000484	0.00634	0.00772	0.00411	0.00183	0.00275	0.00179	0.0181	0.0112	0.0343	0.0604	0.00211	0.00631	0.00216	0.0161	0.000852	0.00103	0.00192	0.00148	0.000628	0.00265	0.00536	0.0101	0.0181	0.012	0.0493	0.01	0.0193	0.0861	0.0427	0.000447	0.000829	0.00477	0.00686	0.00541	0.00788	0.000386	0.0188	0.00358	0.00136	0.00325	0.00418	0.00977	0.00167	0.00788	0.00188	0.00177	0.0203
m/z 872.422	0.00159	0.000151	0.01	0.0129	0.00197	0.00254	0.00415	0.00257	0.0386	0.0151	0.0426	0.0167	0.0109	0.0159	0.00957	0.00258	0.000272	0.00142	0.00268	0.00338	0.00131	0.00333	0.00961	0.00302	0.00807	0.0167	0.0718	0.0144	0.0271	0.0907	0.0581	0.000232	0.00291	0.00928	0.0207	0.0105	0.00731	2.45e-07	0.0141	0.00705	0.00801	0.011	0.00659	0.00601	0.00225	0.0115	0.00294	0.000426	0.0272
m/z 898.436	0.000743	1.66e-05	0.0138	0.0222	0.00181	0.00403	0.00607	0.00396	0.0587	0.00695	0.0353	0.00713	0.00938	0.0175	0.0105	0.00613	0.000211	0.00214	0.00404	0.00493	0.00275	0.00496	0.0132	0.00806	0.0179	0.0247	0.0994	0.0219	0.0338	0.094	0.0895	0.000297	0.005	0.0139	0.0259	0.00216	0.00155	0.00416	0.0062	0.00603	0.000399	0.00249	0.00811	0.00177	0.00202	0.0169	0.00365	0.00031	0.03
m/z 899.443	0.000347	7.8e-07	0.0102	0.0157	0.00157	0.00256	0.00412	0.00261	0.0353	0.00515	0.0284	0.0163	0.00674	0.0132	0.00724	0.00552	0.00027	0.00147	0.00278	0.00359	0.00243	0.00382	0.00817	0.00851	0.0163	0.0164	0.0715	0.0141	0.0243	0.0733	0.0602	0.000165	0.00516	0.00992	0.017	0.00172	0.00137	0.00369	0.00436	0.00505	0.000186	0.00188	0.00632	0.00408	0.00159	0.0111	0.00263	5.15e-05	0.0225
m/z 900.395	0.00944	0.00307	0.00262	0.00302	0.00305	0.000902	0.00148	0.000933	0.00294	0.00102	0.0122	0.0409	2.25e-05	0.00197	0.000298	0.017	0.000118	0.000483	0.000915	0.000532	0.000694	0.000962	0.00108	0.019	0.0327	0.00626	0.0286	0.00503	0.00999	0.0444	0.0222	0.000733	0.00415	0.00201	0.003	0.00428	0.00979	0.000526	0.00751	0.00254	0.00346	0.00361	0.0025	0.0114	0.00136	0.00407	0.000661	0.00422	0.016
m/z 822.543	0.000858	0.000134	0.00468	0.00193	0.0114	0.000958	0.00128	0.00108	0.00491	0.000232	0.00893	0.0301	0.000746	0.00328	0.000449	0.0226	6.93e-05	0.000586	0.000441	0.000904	0.000273	3.18e-05	0.00244	0.0187	0.0233	0.00669	0.0306	0.00635	0.013	0.0393	0.0244	0.00174	0.00344	0.000707	0.0023	0.000488	0.0145	0.0114	0.0253	9.06e-05	0.00308	0.000173	0.00017	0.000755	7.57e-05	0.00551	1.71e-05	0.0217	0.0133
m/z 904.425	0.000186	9e-08	0.00646	0.00887	0.0131	0.00128	0.00176	0.00116	0.0114	0.00218	0.0185	0.0242	0.00149	0.00508	0.000705	0.00901	0.000105	0.000711	0.00126	0.00141	0.00319	0.00138	0.00235	0.0138	0.0225	0.00742	0.0355	0.00626	0.0133	0.047	0.0335	5.56e-05	0.00133	0.000829	0.000142	0.000426	0.000792	0.000909	0.00434	0.000739	0.00545	2.54e-05	5.53e-06	0.0032	2.08e-05	0.00567	0.000265	0.00272	0.0188
m/z 756.502	0.0011	0.000473	0.000487	0.000352	0.00321	0.00017	0.000199	0.000156	0.000889	7.74e-05	0.000673	0.00336	7.91e-05	0.000566	2.24e-09	0.00454	0.000315	0.000134	0.000104	0.000195	0.000137	4e-05	0.000723	0.000628	0.000582	0.00088	0.00261	0.000866	0.00176	0.00715	0.00269	0.00067	0.00073	0.00149	0.00478	7.57e-08	0.0024	0.0004	0.00269	6.37e-05	1.86e-06	3.56e-05	8.9e-05	0.000466	4.81e-05	0.000742	0.000177	0.00155	0.000667
m/z 875.368	4.19e-05	9.71e-06	1.08e-05	0.000278	0.0128	7.06e-05	8.05e-05	6.15e-05	9.3e-05	8.85e-06	0.000349	0.00631	1.01e-06	6.8e-05	0.00141	0.0031	0.000122	2.04e-05	3.59e-05	4.97e-05	3.64e-05	0.000138	9.83e-05	0.00687	0.00406	0.000511	0.00108	0.000403	0.000754	0.00319	0.00107	0.00137	8.59e-05	0.00113	0.00744	1.35e-07	0.000201	0.00179	0.00443	0.00259	0.00403	0.00053	0.00156	8.35e-05	0.000235	0.000232	4.03e-06	0.0013	0.000291
m/z 870.409	0.0027	0.00112	0.000719	0.00156	0.00837	0.000217	0.000384	0.000265	0.000187	0.00139	0.000469	0.0383	0.00054	0.000121	0.000891	0.0234	0.000645	0.000169	0.00028	0.000101	0.000353	0.000618	0.000229	0.0181	0.0256	0.00194	0.00936	0.0015	0.0033	0.0147	0.00687	0.00143	0.000565	0.000285	0.00478	0.000131	0.000118	9.9e-06	0.00478	7.75e-05	0.000546	8.91e-05	0.000165	0.00791	0.000231	0.00114	0.000203	0.0053	0.00435
m/z 896.427	0.000427	0.000232	0.00109	0.00165	0.0109	0.000248	0.000359	0.000327	0.000102	0.000945	0.000197	0.0334	0.00111	2.84e-05	0.00277	0.0263	0.000851	0.000212	0.000264	9.18e-05	6.33e-05	0.000464	0.000132	0.031	0.0319	0.00216	0.00811	0.0019	0.00347	0.0125	0.0077	0.00478	0.0141	0.00032	0.00738	0.00314	8.26e-05	0.000348	0.00654	0.000183	0.0193	0.00564	7.74e-06	0.00307	7.49e-05	0.00144	0.000107	0.00598	0.00285
m/z 897.433	2.11e-05	2.19e-05	5.75e-05	4.25e-06	0.0057	1.99e-07	6.77e-05	2.34e-05	0.000296	0.000147	6.06e-06	0.00425	0.000602	0.000293	0.00441	0.00951	7.81e-05	1.11e-06	3.11e-05	1.72e-05	2.09e-05	4.59e-07	2.41e-05	0.00656	0.00297	5.48e-06	2.72e-05	1.7e-05	0.000235	0.00116	0.000187	0.00101	0.00102	0.00389	0.019	0.000961	1.27e-05	0.000711	0.00118	0.000171	0.0024	0.00108	0.000368	0.000456	5.51e-05	4.67e-05	8.7e-05	0.00349	8.12e-05
m/z 828.370	0.000871	0.000479	0.000113	0.000366	0.00121	8.17e-05	0.00012	5.91e-05	0.00026	0.000954	0.00227	0.0127	9.19e-06	0.000201	1.86e-06	0.00411	0.000196	4.02e-05	7.8e-05	7.18e-05	4.12e-05	5.81e-05	7.74e-05	0.00318	0.00348	0.000355	0.00131	0.000386	0.000815	0.00729	0.00188	0.000493	0.000528	2.99e-06	9.77e-05	0.000318	0.00202	6.27e-05	0.00311	0.000291	0.000534	0.000357	0.000227	0.000777	5.23e-05	0.000309	0.000101	0.00203	0.000812
m/z 892.399	0.00142	0.000628	5.75e-07	5.23e-05	0.00852	2.81e-06	5.05e-10	5.7e-07	0.00107	0.000781	4.8e-06	0.00667	0.00119	0.000238	0.00385	0.00974	1.61e-05	7.14e-06	1.82e-05	1.37e-07	5.74e-05	4.74e-05	1.18e-05	0.00655	0.00638	0.000174	0.000527	0.000138	0.000262	0.00209	0.000595	6.75e-06	0.000222	0.00678	0.0251	0.0002	0.000159	1.11e-05	0.000714	0.00105	0.000101	7.87e-05	0.000321	0.0014	3.81e-05	6.72e-05	0.00038	0.00478	0.000637
m/z 902.415	0.000659	0.000307	0.000336	0.000372	0.0318	7.87e-05	4.79e-07	1.74e-05	0.000734	0.00219	0.000133	0.0168	0.000717	6.6e-05	0.00824	0.0124	0.000528	5.99e-05	0.000107	8.42e-06	0.000224	9.1e-05	0.000108	0.0139	0.00959	0.000802	0.00276	0.000597	0.00117	0.00493	0.00208	0.00104	0.00684	0.00628	0.0362	0.00163	3.3e-06	0.0013	0.00501	0.0357	0.045	0.00881	0.0158	0.00116	0.00599	0.000398	0.000388	0.0106	0.00227
m/z 860.429	0.00119	0.000316	0.000105	0.000244	0.0174	3.94e-08	0.000139	3.89e-08	0.00368	0.00189	0.000326	0.0203	0.00551	0.00239	0.0141	0.0168	0.000306	2.48e-05	2.61e-05	9.04e-06	9.89e-05	2.3e-08	3.02e-05	0.0072	0.0107	0.000208	0.000221	0.000185	0.000355	0.00402	0.000594	0.00253	1.11e-05	0.00333	0.0117	6.03e-05	0.00258	0.00328	0.00358	0.0316	0.0204	0.00309	0.0201	0.000121	0.00409	0.000172	0.00284	0.0148	0.000307
m/z 784.477	0.00261	0.000869	0.000701	0.00078	0.0215	0.000204	0.00024	0.000212	0.000274	1.48e-05	0.000946	0.00154	0.000824	0.00125	4.69e-05	0.000465	0.00156	0.000134	0.000257	0.00039	0.000581	1.64e-06	0.000853	0.00252	0.00174	0.00127	0.00556	0.00123	0.00229	0.00743	0.00501	0.000181	8.66e-06	0.00331	0.014	1.19e-05	0.00223	0.00272	0.00863	0.0187	0.0112	0.00127	0.0167	0.000168	0.00249	0.000938	0.00373	0.00152	0.00374
m/z 800.451	0.00167	0.000387	0.00295	0.00352	0.0152	0.000633	0.00102	0.000715	0.0112	0.00336	0.0117	0.00177	0.00406	0.00501	0.00118	6.8e-05	0.0059	0.000414	0.000801	0.00131	0.00185	0.000653	0.00338	0.000548	0.000562	0.00461	0.0214	0.00404	0.00738	0.0172	0.0158	0.000503	0.00126	0.000233	0.00249	0.00274	8.52e-05	3.6e-05	0.00554	0.00566	0.00119	0.000356	0.00446	0.000203	0.000869	0.00302	0.00142	2.44e-08	0.0139
m/z 876.395	0.00524	0.00179	0.000556	0.000745	0.0358	0.000188	9.77e-05	0.00015	3.59e-05	9.78e-05	0.00314	0.0352	0.000209	0.000143	0.0048	0.0138	0.000972	0.000171	0.000328	0.000271	0.000605	0.000181	0.000259	0.0138	0.0164	0.00188	0.00716	0.00163	0.00337	0.0222	0.00665	0.000932	0.00096	0.00133	0.0105	0.000489	0.00363	0.00157	0.00792	0.0237	0.0106	0.000412	0.0118	0.000808	0.00251	0.0012	0.000896	0.0106	0.00547
m/z 905.429	3.73e-06	8.27e-06	0.000564	0.000484	0.0161	0.000167	0.000173	0.000174	0.00043	0.000578	0.00359	0.0113	3.3e-06	0.000338	0.000239	0.0044	0.000114	2.2e-05	4.51e-05	1.42e-05	0.000381	2.58e-05	4.79e-07	0.0145	0.0168	0.00089	0.00393	0.000723	0.00157	0.00897	0.00324	4.12e-05	6.73e-05	0.00112	0.00482	5.73e-05	0.000155	0.000437	0.00425	0.0037	0.0034	0.000145	0.00178	0.000817	0.000734	0.000562	0.000191	0.00382	0.00226
m/z 759.460	0.00699	0.0037	0.00217	0.00581	0.00245	4.68e-06	0.000249	1.4e-06	0.00476	0.0016	0.000586	0.0167	0.0113	0.00686	0.00452	0.0229	0.000237	8.78e-06	4.4e-06	0.00118	0.000345	0.000185	6.1e-05	0.00333	0.00426	0.00056	0.00126	0.000218	0.000316	0.000837	0.000296	0.00291	0.00159	0.0148	0.0218	0.0013	0.0133	0.0135	0.0114	0.00304	0.00373	0.00197	0.0055	1.88e-08	0.000473	0.000185	0.00241	0.015	0.000563
m/z 746.492	0.000855	0.000199	0.00076	1.59e-05	0.00432	0.000218	0.000201	0.00018	0.00033	9.72e-07	0.00139	0.0248	6.54e-06	0.00026	2.29e-05	0.00777	2.29e-05	0.000125	4.32e-05	7.24e-05	6.83e-06	0.00125	0.00138	0.00256	0.00305	0.00189	0.00671	0.00224	0.00361	0.0128	0.00597	0.00294	1.41e-07	0.00134	0.00145	0.00141	0.0228	0.0283	0.0134	0.00093	0.00448	0.000792	0.0061	9.67e-05	0.00052	0.00202	0.00192	0.0156	0.00391
m/z 900.513	0.00109	0.000154	9.71e-05	0.00143	0.00126	0.000727	0.00173	0.000814	0.00423	0.00109	8.5e-05	0.0272	0.0159	0.0196	0.00577	0.0212	0.000471	1.97e-07	5.97e-07	0.00106	0.00369	0.00119	2.95e-06	0.00317	0.00484	0.000396	0.000538	0.000291	0.000393	0.00384	0.00102	0.0193	0.00107	0.00258	0.00603	0.00483	0.0048	0.0126	0.0133	0.00201	0.0384	0.0233	0.00358	0.000147	2.29e-05	0.000266	5.78e-05	0.0148	7.11e-05
m/z 889.467	4.52e-05	3.43e-05	5.32e-05	5.66e-05	0.00196	0.000119	0.000162	3.6e-06	0.00244	0.000616	2.94e-05	0.0132	0.0115	0.00646	0.00414	0.0189	0.000102	2.49e-05	2.17e-05	0.00132	4.31e-05	5.93e-06	0.000268	0.0047	0.00812	5.79e-07	2.68e-06	7.67e-07	3.66e-05	0.0018	8.87e-05	0.000554	0.000106	0.000673	0.00364	6.17e-06	0.0002	0.000146	0.000379	0.00225	0.00239	0.000396	0.00169	0.000425	0.000199	2.02e-05	0.000274	0.0125	0.000236
m/z 900.449	0.000593	0.000157	7.37e-05	2.21e-05	0.000109	1.35e-05	0.000224	0.000208	3.66e-06	0.000205	0.00201	0.0288	0.00576	0.00409	0.000155	0.0187	0.000199	7.65e-06	4.6e-05	0.00232	0.000124	6.7e-05	0.000319	0.00335	0.00576	0.00121	0.00377	0.00108	0.00224	0.015	0.00468	0.00108	0.0014	0.000408	4.01e-05	0.00159	0.00693	0.00126	0.00703	0.000951	0.000942	0.000268	0.000684	0.00107	0.000429	0.000907	0.000226	0.00843	0.00234
m/z 890.479	0.00017	2.46e-06	2.14e-05	0.00012	0.000121	0.000135	0.0001	4.46e-07	0.00288	0.0012	0.000167	0.0296	0.03	0.0292	0.00296	0.0416	0.000245	1.17e-06	4.58e-06	0.0116	0.000399	1.92e-08	5.3e-05	7.37e-05	0.000729	0.000181	0.000172	8.44e-05	0.000411	0.00444	0.000483	0.00198	3.05e-05	6.38e-05	0.00126	0.000219	0.000701	0.00147	0.0019	9.25e-06	0.0112	0.00638	1.61e-05	0.000373	2.5e-07	0.000114	3.06e-05	0.0184	0.000189
m/z 886.425	0.000829	0.000144	1.14e-05	0.000115	0.00642	7.12e-05	6.08e-05	1.39e-05	0.0061	0.00265	0.000617	0.0338	0.0138	0.0139	0.00944	0.0307	0.000205	9.15e-05	7.62e-05	0.00304	1.05e-08	1.11e-06	7.55e-07	0.00346	0.00456	0.000218	0.000277	7.79e-05	0.00052	0.0044	0.000503	0.00207	1.6e-05	0.00207	0.0106	5.07e-05	0.00321	0.00458	0.00419	0.00977	0.0173	0.0082	0.00779	4.39e-05	0.00148	9.83e-05	0.000322	0.0217	0.000416
m/z 877.517	0.000209	5.2e-06	0.000661	0.000138	1.64e-05	2.64e-06	6.97e-05	7.08e-05	0.000139	0.00114	0.00664	0.0676	0.00588	0.00651	0.00109	0.039	4.17e-05	0.00488	0.00463	0.00641	0.00144	0.000162	0.000567	0.00613	0.013	0.00282	0.00946	0.00204	0.00521	0.0319	0.00798	0.00489	0.00183	0.00258	0.00253	0.00107	0.011	0.00928	0.0201	0.00202	0.000243	0.000756	0.000824	0.00223	0.000701	0.00206	0.000532	0.00862	0.00318
m/z 901.380	0.000215	1.83e-06	0.00264	0.00227	0.00058	0.00048	0.000807	0.000514	0.00255	0.00357	0.0135	0.0531	1.41e-05	0.000331	0.000348	0.0223	0.000314	0.000221	0.000469	5.73e-06	4.44e-05	0.000594	0.000899	0.00728	0.0143	0.00339	0.0155	0.00285	0.00596	0.0332	0.0128	0.000552	0.00559	0.0029	0.00407	0.00466	0.0043	0.000139	0.0135	0.00266	0.0037	0.00232	0.00217	0.00351	0.000724	0.00224	0.000613	0.00651	0.00776
m/z 896.483	0.00371	0.00109	0.000279	0.000127	0.0172	2.95e-05	0.000366	5.68e-05	0.00131	4.51e-05	0.00457	0.0686	0.0144	0.0132	0.013	0.0486	0.00138	0.000182	0.000186	9.45e-05	1.03e-06	3.73e-06	0.0003	0.0205	0.0294	0.0037	0.0124	0.00308	0.00713	0.0382	0.0113	0.00309	0.00109	0.0015	0.00455	5.47e-05	0.0175	0.0201	0.0257	0.00265	0.00612	0.00206	0.00708	0.00593	0.000112	0.00285	0.000655	0.0388	0.00691
m/z 897.488	0.00153	0.000396	4.05e-05	0.000891	0.0133	0.000153	0.000776	0.000225	0.00468	0.000459	0.000206	0.0379	0.0166	0.0177	0.0199	0.034	0.00057	2.52e-05	6.01e-06	0.00061	7.1e-05	0.000138	1.44e-05	0.0128	0.0155	0.00071	0.00171	0.00064	0.00193	0.0125	0.00205	0.00227	0.000393	0.00228	0.00717	3.32e-05	0.0083	0.0131	0.0117	0.00757	0.00781	0.00242	0.0119	0.00131	0.000841	0.000706	0.00196	0.0341	0.00114
m/z 861.411	0.000692	7.22e-05	1.01e-05	4.28e-05	0.000645	2.19e-05	6.04e-05	6.06e-05	0.00282	0.00111	4.15e-05	0.065	0.0118	0.00592	0.00198	0.0394	0.000683	7.62e-07	1.11e-05	0.000847	5.01e-05	2.39e-05	1.79e-05	0.0107	0.0233	0.000831	0.00275	0.000667	0.00186	0.011	0.00344	0.00972	0.000719	4.09e-05	0.000337	0.00103	0.000454	0.00309	0.00381	0.000112	0.0303	0.0193	0.00106	0.00337	8.21e-05	0.000576	0.000132	0.0185	0.00136
m/z 884.428	0.00956	0.00396	0.000184	1.63e-06	0.000273	1.33e-05	9.39e-05	5.14e-05	0.00548	0.00131	2.93e-05	0.0569	0.00563	0.00317	0.00148	0.0307	0.000967	1.54e-05	1.95e-05	0.000625	4.78e-05	1.27e-06	0.00055	0.0087	0.02	0.00184	0.0103	0.000489	0.00105	0.0107	0.00215	0.00312	0.00194	9.73e-06	0.000194	0.000344	0.0141	0.00396	0.00288	0.000276	0.000293	0.000174	0.000229	0.00409	0.000204	0.000302	0.000204	0.0153	0.00358
m/z 811.391	0.00453	0.00139	0.00017	3.99e-05	0.000744	4.72e-05	0.000184	0.000155	0.00196	8.06e-05	0.00124	0.103	0.00749	0.00418	0.000838	0.0485	0.00113	3.97e-05	8.27e-05	0.000631	1.15e-05	0.000135	0.0003	0.00461	0.0144	0.00178	0.00566	0.00143	0.00357	0.026	0.00673	0.00636	0.000789	2.03e-05	0.000633	0.000276	0.0131	0.00611	0.0109	0.000353	0.00188	0.00127	5.3e-05	0.0054	0.000237	0.00125	0.000199	0.023	0.00397
m/z 837.411	0.00332	0.00092	0.000171	0.000109	0.0028	8.1e-05	0.00016	0.000192	0.00165	0.000286	0.00106	0.114	0.0113	0.00483	0.00284	0.064	0.00133	4.19e-05	8.67e-05	0.000754	5.05e-07	0.000111	0.000134	0.0116	0.0268	0.00186	0.00586	0.00153	0.0039	0.0263	0.007	0.00865	0.000371	9.02e-05	0.00076	2.26e-05	0.00698	0.00478	0.0105	4.38e-05	0.00647	0.00453	8.16e-07	0.00539	0.000195	0.00128	0.000173	0.0253	0.00361
m/z 885.410	0.00102	0.000377	0.000244	2.93e-05	1.72e-05	3.74e-05	0.000259	0.00019	0.0041	0.000971	0.000303	0.082	0.0109	0.00781	0.00154	0.0519	0.000589	1.17e-07	6.46e-06	0.00194	0.000294	3.93e-08	6.46e-07	0.00879	0.0232	0.00122	0.00494	0.00093	0.00252	0.0165	0.00461	0.00512	0.0029	0.0011	0.000263	0.000886	0.00823	0.00547	0.0131	0.000904	7.76e-06	0.000352	0.000459	0.0037	0.000358	0.000812	0.000243	0.0215	0.00303
m/z 888.457	0.00167	0.000394	0.000163	0.000222	0.00694	7.03e-05	3.88e-05	0.000154	0.00185	0.00155	0.000512	0.0821	0.0147	0.00633	0.00475	0.0597	0.0012	4.27e-05	0.000109	0.000598	0.000542	0.000326	4.65e-06	0.0152	0.034	0.002	0.00708	0.00152	0.00306	0.0206	0.00667	0.00335	0.000265	1.28e-05	0.00259	4.08e-06	0.00107	0.00142	0.00355	0.00172	0.0148	0.00514	0.00117	0.00198	0.000104	0.00137	1.08e-06	0.0313	0.00483
m/z 904.461	0.00202	0.000612	0.00158	0.00163	0.0131	0.000179	0.000391	0.000349	0.0019	0.000874	0.00205	0.103	0.0115	0.00395	0.00458	0.0581	0.00124	6.12e-05	0.000142	0.00021	0.000707	0.000185	6.1e-05	0.0282	0.046	0.0011	0.00249	0.00199	0.00517	0.0311	0.0135	0.00374	0.000134	9.26e-06	0.00234	2.65e-05	0.00282	0.00307	0.00773	0.00118	0.00838	0.00186	0.000431	0.00861	1.36e-05	0.00189	2.78e-07	0.0316	0.0125
m/z 905.469	0.00135	0.000451	2.55e-05	7.3e-06	0.0057	3.88e-06	7.15e-05	0.000119	0.00423	0.00122	0.000186	0.0524	0.0143	0.00749	0.00686	0.0486	0.000568	6.19e-06	6.43e-07	0.00104	0.000166	4.49e-05	0.000111	0.0185	0.0303	0.000825	0.00245	0.00049	0.0014	0.0132	0.00273	0.00159	0.000747	7.47e-05	0.00272	0.000101	0.00255	0.00143	0.00247	0.000603	0.00138	0.000203	0.000354	0.00421	7.36e-05	0.000449	6.14e-05	0.0282	0.00225
m/z 789.411	0.00269	0.000589	5.4e-05	0.000191	0.00165	0.000148	8.89e-05	7.5e-06	0.00459	0.00232	4.14e-05	0.0661	0.042	0.0282	0.0109	0.0776	9.69e-05	1.57e-06	1.56e-05	0.00477	3.21e-06	0.000227	5.33e-05	0.00429	0.0148	0.00111	0.00266	0.000742	0.00188	0.0161	0.00311	0.00234	0.00145	1.96e-05	0.00172	0.000868	0.00536	0.000511	0.00355	3.41e-06	6.12e-06	3.46e-06	5.2e-05	0.0034	6.95e-05	0.000655	0.00011	0.0324	0.00234
m/z 815.428	0.00159	0.000277	3.94e-06	4.2e-05	0.00227	0.000108	1.19e-05	3.91e-05	0.00503	0.00308	4.55e-05	0.0895	0.0482	0.0333	0.0134	0.093	0.000575	2.77e-05	4.02e-06	0.00528	1.12e-08	0.000183	3.51e-05	0.00814	0.0211	0.00103	0.00294	0.000774	0.00251	0.0193	0.00367	0.00669	0.000956	8.16e-05	0.00218	0.000307	0.00262	0.000941	0.00462	0.000103	0.00193	0.00147	1.68e-05	0.00456	0.000126	0.000783	0.000113	0.0371	0.00221
m/z 903.318	0.00178	0.000342	0.000468	0.00118	3.17e-05	0.000246	5.74e-06	6.77e-06	0.00775	0.00232	0.000517	0.0373	0.0423	0.0338	0.0104	0.0544	0.000281	3.71e-06	7.13e-06	0.00482	5.68e-05	2.37e-05	2.04e-05	0.00124	0.00455	0.000201	0.000266	8.82e-05	0.00055	0.00509	0.000456	0.00202	0.0008	1.57e-05	0.00261	0.000161	0.00319	0.00182	0.00145	5.93e-06	0.00113	0.00133	5.08e-05	0.0021	5.64e-05	0.000118	2.88e-05	0.0263	0.000737
m/z 906.477	0.00084	0.000136	5.81e-05	0.000622	0.000196	0.000216	1.31e-05	4.73e-05	0.00648	0.00279	0.000479	0.0458	0.0463	0.0423	0.00601	0.0594	0.000417	4.82e-05	0.000144	0.0112	0.00163	0.000646	0.000136	0.000641	0.00275	0.000538	0.000961	0.00031	0.000848	0.00716	0.00121	0.0035	0.000462	0.000323	0.000687	3.98e-05	0.00602	0.0053	0.00715	6.02e-05	0.00211	0.00169	5.2e-05	3.5e-05	7.54e-05	0.000377	6.57e-05	0.0302	0.000331
[truncated: 439 more columns]
