# Supplementary material for: Unsupervised machine learning using an imaging mass spectrometry dataset automatically reassembles grey and white matter
Source: Sci Rep. 2019 Sep 13;9:13213. doi: 10.1038/s41598-019-49819-1 (PMC6744563; doi:10.1038/s41598-019-49819-1)
Supplement: Supplementary file 3 — TableS2 [file 41598_2019_49819_MOESM3_ESM.xlsx]

## Sheet: Assigned list
m/z	Group
711.652
712.659
731.544
759.581
711.562
752.204
731.102
845.004
710.859
732.976
733.981
744.469
751.193
773.32
880.879
700.402
831.443
743.416
859.5
891.474
858.599
860.622
800.654
750.836
802.623
761.12
806.269
874.078
708.995
709.986
881.085
749.519
704.606
703.58
741.546
781.562
758.576
780.564
797.541
794.607
835.707
836.678
837.69
792.565
793.568
857.097
795.579
796.591
759.643
781.627
797.605
750.547
775.611
775.644
702.54
721.085
737.06
873.072
853.593
880.622
793.678
794.69
815.697
787.67
825.628
851.642
852.646
835.669
853.662
854.609
745.596
842.666
728.562
730.579
744.594	VIII
746.611	VIII
747.613	VIII
773.626	VIII
813.688	VIII
772.624	VIII
816.651	VIII
814.631	VIII
792.675	VIII
814.689	VIII
817.654	VIII
844.682
852.594
855.611
882.639
883.645
866.95
884.959
860.825
879.844
899.813
902.824
775.416
730.463
891.332
784.404
706.463
716.48
754.491
718.5
708.466
734.475
750.448
768.432
770.464
826.386
752.916
747.937
768.89
803.901
748.812
764.784
725.819
727.835
754.956
884.853
730.939
749.951
726.83
771.933
772.969
805.922
787.909	VII
789.945	VII
748.95	VII
770.931	VII
786.906	VII
788.944	VII
804.92	VII
878.843	VII
900.827	VII
901.831
839.386
839.425
827.465
839.525
818.41
895.344
812.57
855.393
840.638
817.54
819.555
860.508
861.511
881.434
883.445
883.475
750.599
823.659
838.435
864.455
892.484
747.503
784.54
785.55
752.54
787.609
786.611	VI
788.627	VI
789.629	VI
790.633	VI
825.572	VI
810.609	VI
811.611	VI
824.569	VI
751.536	VI
768.515	VI
767.51	VI
826.583	VI
827.587	VI
709.522
835.557
855.499
840.54
857.515
878.38
838.524
817.403
818.552	V
816.538	V
832.51	V
833.513	V
802.437	V
780.452	V
854.497	V
834.554	V
763.479	V
801.434	V
778.462	V
779.452	V
850.525	V
851.528	V
856.511	V
877.377	V
791.527	V
790.523	V
805.482	V
788.505	V
804.481	V
893.349	V
894.351	V
766.569
766.523
868.671
822.655	IV
833.677	IV
834.69	IV
839.63	IV
850.688	IV
851.692	IV
832.677	IV
848.648	IV
849.65	IV
865.646	IV
838.626	IV
864.644	IV
866.661	IV
867.664	IV
854.408	IV
880.424	IV
882.44	IV
902.529	IV
903.532	IV
895.496
801.353
783.45
887.304
803.494
797.404
830.584
845.688
728.531
712.45
706.544
733.567
755.555
713.604
733.622
755.602
749.598
809.597
812.615
847.56
858.537
898.623
706.333
700.012
757.432
777.541
748.456
794.518
749.405
712.506
823.327
710.434
723.447
759.527
753.451
821.48
749.462
793.513
799.421
795.466
816.448
843.472
747.384
848.421
847.419
863.39
864.392
871.485
867.469
894.496
871.559
871.603
802.574
815.532
726.525
785.601
769.492
828.577
829.567
836.621
870.555
857.6	III
856.597	III
835.617	III
834.614	III
872.573	III
873.577	III
874.576	III
765.496
727.484
720.563
748.595
774.615
775.538
729.6
767.556
850.574
870.603
896.615
897.618
873.426
719.475
787.482
753.414
739.421
726.406
823.422
850.461
781.507
773.406
765.435
849.346
820.48
842.468
824.514	II
839.301	II
826.448	II
789.497	II
762.468	II
806.519	II
807.525	II
808.477	II
824.448	II
866.464	II
837.513	II
841.451	II
836.509	II
852.476	II
853.483	II
840.447	II
853.516	II
852.512	II
868.482	II
869.484	II
870.489	II
735.446	II
725.403	II
752.423	II
751.419	II
777.437	II
780.504	II
796.476	II
797.484	II
825.435	II
794.463	II
822.495	II
823.497	II
865.317	II
812.506	II
828.48	II
829.511	II
828.51	II
844.479	II
845.484	II
872.513	II
846.483	II
873.517	II
899.362
814.526
786.472
707.513
742.501
758.523
805.568
754.548
711.449
732.565
770.521
771.526
771.577
768.562
846.555
741.471
808.596	I
833.601	I
831.528	I
807.586	I
806.58	I
844.539	I
845.541	I
796.537	I
785.464	I
715.467	I
724.507	I
723.505	I
714.464	I
713.463	I
739.481	I
740.482	I
761.463	I
741.497	I
800.571	I
801.575	I
830.525	I
731.616	I
732.621	I
711.504	I
754.603	I
753.597	I
710.5	I
769.573	I
770.577	I
763.615	I
762.61	I
784.594	I
760.598	I
761.598	I
736.583	I
735.585	I
734.581	I
756.562	I
757.567	I
782.579	I
783.584	I
798.554	I
773.541	I
772.535	I
774.543	I
799.559	I
832.596	I
804.566	I
821.544	I
820.538	I
848.57	I
849.572	I
725.523	I
745.49	I
848.482	I
849.484	I
874.495	I
875.497	I
876.51	I
709.431
736.448
809.463
737.466
853.38
827.365
872.422
898.436
899.443
900.395
822.543
904.425
756.502
875.368
870.409
896.427
897.433
828.37
892.399
902.415
860.429
784.477
800.451
876.395
905.429
759.46
746.492
900.513
889.467
900.449
890.479
886.425
877.517
901.38
896.483
897.488
861.411
884.428
811.391
837.411
885.41
888.457
904.461
905.469
789.411
815.428
903.318
906.477
